# Supplementary material for: On the Correlation of Context-Aware Language Models With the Intelligibility of Polish Target Words to Czech Readers
Source: Front Psychol. 2021 Jun 30;12:662277. doi: 10.3389/fpsyg.2021.662277 (PMC8278517; doi:10.3389/fpsyg.2021.662277)
Supplement: Supplementary file 1 [file Table_1.XLSX]

## Sheet: data
								Surprisal or Probability from context-aware LMs in nats																Surprisal scores from 3-gram LMs			Distance measures
	Stimuli PL as presented in experiment	CS good	CS literal	PL	PL + CS-char	Group (experimental block)	correct	LSTM-LM - PL - Sentence Probability	LSTM-LM - PL - Target Word Surprisal	Transformer-LM - PL - Sentence Probability	Transformer-LM - PL - Target Word Surprisal	TransformerXL-LM - PL - Sentence Probability	TransformerXL-LM - PL - Target Word Surprisal	LSTM-LM - CS literal - Sentence Probability	LSTM-LM - CS literal - Target Word Surprisal	Transformer-LM - CS literal - Sentence Probability	Transformer-LM - CS literal - Target Word Surprisal	TransformerXL-LM - CS literal - Sentence Probability	TransformerXL-LM - CS literal - Target Word Surprisal	TransformerXL-LM (CS) - PL + CS-char - Sentence Probability	TransformerXL-LM (CS) - PL + CS-char - Target Word Surprisal	TransformerXL-LM (CS) - PL + CS-char - Sentence Probability (normalized by TransformerXL-LM - PL - Sentence Probability)	TransformerXL-LM (CS) - PL + CS-char - Target Word Surprisal (normalized by TransformerXL-LM - PL - Target Word Surprisal)	surp PL target	surprisal CS (literal) target	surp sentence PL (sum)	mean total dist sentence	total dist target	total dist 2gram	total dist 3gram	mean total dist 2gram	mean total dist 3gram	false friends per sentence	non-cognates per sentence	Different grammatical gender of the target word
1	Aby dowiedzieć się czegoś o swoich przodkach, narysowali genealogiczne {drzewo|rodokmen, kmen, strom}.	aby se dozvěděli něco o svých předcích , nakreslili rodokmen . </s> <s>	aby dovědět se něčeho o svých předcích , nakreslili genealogický strom . </s> <s>	aby dowiedzieć się czegoś o swoich przodkach , narysowali genealogiczne drzewo . </s> <s>	aby dowiedzieč sie czegos o swoich przodkach , narysowali genealogiczne drzewo . </s> <s>	4	0.366667	2.49593e-148	15.672	1.45128e-40	5.34347	1.73206e-40	4.93739	1.22702e-205	21.3806	4.28729e-50	8.76895	1.04172e-51	7.674	1.94661e-121	22.2819	1.12387e-81	4.51289	1.60503	0.440818	29.2809	0.415246	1	1.15385	2.15385	0.576923	0.717949	1	2	1
2	Aby opłacić czesne zastudia, wzięła dwastudenckie{kredyty|půjčky, půjčka, kredity, kredit}.	aby mohla zaplatit poplatky za studia , vzala si dva studentské kredity . </s> <s>	aby zaplatit poplatky za studia , vzala dva studentské kredity . </s> <s>	aby opłacić czesne za studia , wzięła dwa studenckie kredyty . </s> <s>	aby oplacič czesne za studia , wziela dwa studenckie kredyty . </s> <s>	1	0.966667	2.22389e-102	15.2833	7.62604e-36	5.05567	2.14646e-37	5.4005	2.01515e-127	52.4845	1.055e-41	10.4943	2.06695e-47	12.1583	2.04048e-92	19.5925	9.50628e-56	3.6279	5.06211	4.62158	32.3236	0.243939	0	0.272727	0.272727	0.136364	0.0909091	0	1	0
3	Aby promować swój album, zespół udał się w {trasę|turné, tour, túr, na turné, na túr, na tour, na cestu}.	aby mohli propagovat svůj album , kapela se vydala na turné . </s> <s>	aby propagovat svůj album , kapela vydal se v trasu . </s> <s>	aby promować swój album , zespół udał się w trasę . </s> <s>	aby promowač swój album , zespól udal sie w trase . </s> <s>	4	0.133333	4.72896e-102	26.0699	6.77791e-28	0.769044	3.54679e-26	0.238906	6.41317e-131	36.9788	2.30615e-48	16.1829	3.11898e-48	14.3242	8.78477e-79	16.9838	2.47682e-53	71.0897	4.25119	8.0351	28.8507	0.351667	0.2	0.2	0.7	0.1	0.233333	0	2	0
4	Aby się uczyć, Karen usiadła przy swoim {biurku|stolu, psacímu stolu, kancelářskému stolu, kancelářský stůl, kancelářskýmu stolu, psací stůl, stůl}.	aby se mohla učit , usedla karen ke svému stolku . </s> <s>	aby se učit , karen usedla při svojim stolku . </s> <s>	aby się uczyć , karen usiadła przy swoim biurku . </s> <s>	aby sie uczyč , karen usiadla przy swoim biurku . </s> <s>	7	0.375	5.88109e-132	46.956	7.07033e-37	1.94575	1.37854e-37	2.65364	8.25244e-158	58.1021	1.72069e-53	14.732	1.89903e-53	8.05255	1.19816e-81	26.9188	8.69155e-45	10.1441	1.29132	5.49778	22.852	0.353423	1	1.16667	1.54167	0.583333	0.513889	1	1	1
5	Aby założyć ogród, musisz najpierw wysiać {nasiona|osivo, osiva, semena, semen}.	pokud chceš založit zahradu , musíš nejprve vysít osivo . </s> <s>	aby založit zahradu , musíš nejprve vysít osivo . </s> <s>	aby założyć ogród , musisz najpierw wysiać nasiona . </s> <s>	aby založyč ogród , musisz najpierw wysiač nasiona . </s> <s>	5	0.333333	1.59208e-92	11.3939	1.54146e-30	3.46103	3.50845e-30	3.17741	2.39688e-124	48.5725	2.32703e-42	9.26993	6.73526e-44	6.75578	2.29471e-84	18.3044	6.54052e-55	5.7608	1.61659	2.63065	25.472	0.38322	0.714286	1.04762	1.49206	0.52381	0.497354	0	0	0
6	Aby zapłacić za samochód, Al po prostu wypisał {czek|šek}.	aby mohl zaplatit za auto , al prostě vystavil šek . </s> <s>	aby zaplatit za auto , al po prostě vypsal šek . </s> <s>	aby zapłacić za samochód , al po prostu wypisał czek . </s> <s>	aby zaplacič za samochód , al po prostu wypisal czek . </s> <s>	6	1	1.87016e-125	38.9023	1.94998e-42	10.518	7.36388e-42	7.42506	5.6095e-171	57.278	1.18181e-48	8.4346	2.22484e-51	7.66656	5.51958e-75	13.5622	7.49547e-34	1.82655	1.46731	2.16246	27.6226	0.201058	0.5	0.642857	0.809524	0.321429	0.269841	1	0	0
7	Aby zapobiec kontuzjom w futbolu amerikańskim, wszyscy zawodnicy muszą nosić naramienne {ochraniacze|chrániče, podložky, polštářky, vložky, vycpávky}.	aby zabránili zraněním při americkém fotbalu , všichni hráči nosí náramenní chrániče . </s> <s>	aby zabránit zraněním v fotbalu americkým , všichni hráči musí nosit náramenní chrániče . </s> <s>	aby zapobiec kontuzjom w futbolu amerykańskim , wszyscy zawodnicy muszą nosić naramienne ochraniacze . </s>	aby zapobiec kontuzjom w futbolu amerykaňskim , wszyscy zawodnicy musza nosič naramienne ochraniacze . </s>	1	0.866667	1.4059e-167	47.8367	1.58262e-46	19.2393	1.12313e-48	21.0657	2.87159e-183	79.1403	1.24784e-65	9.12358	7.34694e-59	4.06124	1.98607e-142	16.0121	1.76834e-94	0.7601	5.6283	6.16469	47.9707	0.460556	0.318182	0.518182	0.718182	0.259091	0.239394	1	3	0
8	Aby zawiesić obraz Ted potrzebował młotka i {gwoździa|hřebík, hřebíku}.	aby zavěsil obraz , potřeboval ted kladivo a hřebík . </s> <s>	aby zavěsit obraz ted potřeboval kladiva i hřebíka . </s> <s>	aby zawiesić obraz ted potrzebował młotka i gwoździa . </s> <s>	aby zawiesič obraz ted potrzebowal mlotka i gwoždzia . </s> <s>	1	0.533333	9.89094e-122	88.4345	7.89716e-47	8.57718	3.65069e-48	8.17242	5.73687e-134	55.2806	5.09018e-49	10.7477	2.75981e-54	11.903	1.97128e-90	31.8782	5.39974e-43	3.90071	5.87549	6.16031	36.1906	0.298295	1	1	2	0.5	0.666667	1	2	0
9	Amber poszedł do salonu, żeby kupić nowy {samochód|auto}.	amber zašel do salónu koupit nové auto . </s> <s>	amber zašel do salónu , žeby koupit nový auto . </s> <s>	amber poszedł do salonu , żeby kupić nowy samochód . </s> <s>	amber poszedl do salonu , žeby kupič nowy samochód . </s> <s>	7	0.65625	1.57278e-91	13.5793	2.8567e-31	2.74175	1.42883e-31	3.40274	7.27298e-132	18.747	1.36887e-47	6.43754	5.76197e-44	5.30399	1.46571e-72	30.1406	1.02581e-41	8.85776	0.898836	2.63847	22.0578	0.255952	1	1	1.33333	0.5	0.444444	0	1	1
10	Babka zapisała wszystko swojemu synowi w swoim {testamencie|testamentu, poslední vůli, vůli, poslední vůle, závěť, závěti, v závěti, testament}.	babička přepsala vše svému synovi v své závěti . </s> <s>	babka zapsala všecko svojemu synovi v svojím testamentu . </s> <s>	babka zapisała wszystko swojemu synowi w swoim testamencie . </s> <s>	babka zapisala wszystko swojemu synowi w swoim testamencie . </s> <s>	4	0.833333	3.54396e-111	38.9254	4.16444e-27	0.161083	2.56651e-29	1.80516	8.88752e-177	93.9804	7.88858e-61	18.0461	1.87917e-59	13.8004	3.86801e-91	28.6374	1.50711e-62	15.8642	2.78452	9.30707	25.2214	0.118134	0.0909091	0.257576	0.257576	0.128788	0.0858586	0	0	0
11	Benny próbował realizować nowe postanowienie co {roku|rok, ročně, kažký rok}.	benny se snaží plnit nová předsevzetí každý rok . </s> <s>	benny zkoušel realizovat nové předsevzetí co roku . </s> <s>	benny próbował realizować nowe postanowienie co roku . </s> <s>	benny próbowal realizowač nowe postanowienie co roku . </s> <s>	7	1	3.46266e-66	18.4582	1.5127e-36	6.71106	7.76657e-38	5.86459	2.6819e-108	21.0928	3.98201e-42	13.2853	6.39174e-42	11.2059	4.0138e-77	9.80305	5.16805e-40	1.67157	1.99043	4.86444	27.5334	0.261905	0	0	0.733333	0	0.244444	0	1	0
12	Bez okularów słońce raniło Eriki {oczy|oči, očí}.	bez brýlí slunce škodilo eričiným očím . </s> <s>	bez brýlí slunce ranilo eriky oči . </s> <s>	bez okularów słońce raniło eriki oczy . </s> <s>	bez okularów sloňce ranilo eriki oczy . </s> <s>	1	0.866667	5.49135e-94	12.2284	5.75907e-40	9.48789	3.29463e-42	8.14823	4.379e-98	19.5569	1.25289e-39	8.90556	2.82298e-43	11.2525	6.24973e-66	15.9857	1.89695e-24	1.96186	4.37701	4.87685	27.9265	0.304167	0.375	0.575	0.575	0.2875	0.191667	0	1	0
13	Bill poszedł do dentysty, żeby skontrolować swoje {zęby|zuby}.	bill zašel k zubaři , aby si nechal zkontrolovat zuby . </s> <s>	bill zašel do dentisty , žeby zkontrolovat svoje zuby . </s> <s>	bill poszedł do dentysty , żeby skontrolować swoje zęby . </s> <s>	bill poszedl do dentysty , žeby skontrolowač swoje zeby . </s> <s>	3	0.967742	6.35928e-91	12.6696	7.40357e-33	1.21201	1.43968e-31	3.59387	4.25528e-128	28.4423	1.20953e-44	5.07627	4.82808e-48	3.27498	1.3958e-92	16.3643	9.69524e-62	4.55341	2.99029	3.33379	28.1092	0.130952	0.25	0.25	0.333333	0.125	0.111111	0	0	0
14	Bill wskoczył do jeziora i zrobił wielki {plusk|šplíchanec, cák, flek, louže, louži}.	bill skočil do jezera a voda v jezeře vyšplíchla . </s> <s>	bill skočil do jezera i zrobil velký šplouch . </s> <s>	bill wskoczył do jeziora i zrobił wielki plusk . </s> <s>	bill wskoczyl do jeziora i zrobil wielki plusk . </s> <s>	5	0.3	6.78668e-111	26.0052	1.99165e-32	8.80497	1.28788e-37	10.5628	3.15405e-126	82.8196	1.47558e-45	12.0253	7.20572e-47	9.23407	4.83797e-68	16.571	3.75653e-31	1.5688	4.42718	5.76959	26.1561	0.199777	1	1	1	0.5	0.333333	0	1	0
15	Bob oświadczył się i dał jej diamentowy{pierścionek|prsten, prstýnek}.	bob se zasnoubil a dal jí diamantový prstýnek . </s> <s>	bob požádal se a dal jí diamantový prstýnek . </s> <s>	bob oświadczył się i dał jej diamentowy pierścionek . </s> <s>	bob oswiadczyl sie i dal jej diamentowy pierscionek . </s> <s>	1	0.9	4.13077e-105	67.178	4.07492e-36	6.50388	2.27362e-36	5.59494	5.18452e-151	91.7824	1.0677e-42	6.45189	1.99212e-42	6.45351	1.0585e-81	34.3637	4.65555e-46	6.14193	1.20215	1.75179	25.0089	0.45947	0.409091	0.509091	1.17576	0.254545	0.391919	0	1	0
16	Bradley woli koty od {psów|psů, psy, pes}.	bradley má raději kočky než psy . </s> <s>	bradley radši kočky od psů . </s> <s>	bradley woli koty od psów . </s> <s>	bradley woli koty od psów . </s> <s>	6	0.966667	7.31528e-79	34.542	6.22209e-30	5.02215	3.5071e-31	5.72505	2.71226e-83	25.3223	2.25286e-29	5.35285	1.25128e-34	5.03788	9.81373e-50	27.2483	2.79824e-19	4.75949	4.13165	4.28156	20.9642	0.38	0.5	0.5	0.9	0.25	0.3	1	1	0
17	Brudne talerze piętrzyły się w {zlewozmywaku|v dřezu, dřezu, umývadle, umývadlu, umývadlo}.	špinavé talíře se nahromadily v dřezu . </s> <s>	špinavé talíře nahromadily se v dřezu . </s> <s>	brudne talerze piętrzyły się w zlewozmywaku . </s> <s>	brudne talerze pietrzyly sie w zlewozmywaku . </s> <s>	3	0.129032	5.32383e-104	88.4371	1.95313e-31	12.6091	7.78099e-31	14.1492	3.3814e-111	56.9524	8.65786e-33	10.2669	2.54515e-35	8.88289	1.0688e-73	52.7729	1.3736e-43	3.72974	6.58906	5.71785	21.0582	0.6	1	1	2	0.5	0.666667	0	3	0
18	Był tak pewny, że ten koń wyścigowy wygra, że zrobił {zakład|sázku, vsadil se, se vsadil}.	byl si tak jistý , že ten dostihový kůň vyhraje , že na něj vsadil . </s> <s>	byl tak jistý , že ten kůň dostihový vyhraje , že zrobil sázku . </s> <s>	był tak pewny , że ten koń wyścigowy wygra , że zrobił zakład . </s> <s>	byl tak pewny , že ten koň wyscigowy wygra , že zrobil zaklad . </s> <s>	4	0.133333	3.25422e-107	13.504	1.86519e-41	8.96679	1.57016e-42	10.7989	7.42964e-176	66.1827	1.79099e-52	8.67984	3.51127e-54	8.55261	6.43713e-86	15.5504	4.09968e-44	1.44	4.93032	6.03547	31.0576	0.311688	1	1	1	0.5	0.333333	2	2	0
19	Było wystarczająco wietrznie, żeby puścić {latawiec|drak, draka}.	bylo dostatečně větrno nato, abychom pouštěli draka . </s> <s>	bylo dostatečně větrno , žeby pustit draka . </s> <s>	było wystarczająco wietrznie , żeby puścić latawiec . </s> <s>	bylo wystarczajaco wietrznie , žeby puscič latawiec . </s> <s>	3	0.322581	4.38739e-81	28.6614	8.78464e-33	13.237	1.20067e-35	15.6205	2.36588e-106	55.1621	6.64703e-44	11.0468	8.92701e-40	7.13629	6.53982e-85	27.2076	5.4468e-50	1.74179	5.85772	3.49644	25.7684	0.43839	1	1.41667	1.41667	0.708333	0.472222	0	1	0
20	Chcąc mieć kolorowy pokój, kupił wiadro {farby|barvy, barva}.	chtěl mít barevný pokoj , proto koupil kbelík barvy . </s> <s>	chtíc mít barevný pokoj , koupil vědro barvy . </s> <s>	chcąc mieć kolorowy pokój , kupił wiadro farby . </s> <s>	chcac mieč kolorowy pokój , kupil wiadro farby . </s> <s>	6	1	2.331e-75	13.5153	2.51726e-39	5.91973	2.37063e-37	4.94958	1.53036e-128	21.2206	9.97585e-42	6.14604	5.66131e-47	7.0526	3.64329e-83	19.1516	1.53684e-46	3.86934	5.41768	3.03253	33.4263	0.4	0.4	0.733333	0.9	0.366667	0.3	0	1	0
21	Chociaż Keith dobrze grał w kręgle, nie miał najwyższej liczby {punktów|body, bodů, bod}.	ačkoliv keith dobře hrál kuželky , neměl nejvyšší počet bodů . </s> <s>	ačkoliv keith dobře hrál v kuželky , ne měl nejvyšší počet punktů . </s> <s>	chociaż keith dobrze grał w kręgle , nie miał najwyższej liczby punktów . </s> <s>	chociaž keith dobrze gral w kregle , nie mial najwyžszej liczby punktów . </s> <s>	3	0.580645	5.62897e-148	17.1996	2.58279e-47	2.06834	4.3767e-44	1.57424	1.76665e-212	67.4254	4.58014e-62	22.408	1.10298e-61	20.0385	3.07611e-114	24.0888	7.02838e-71	15.3018	2.53488	6.89337	37.5802	0.491342	0.285714	1.28571	2.28571	0.642857	0.761905	0	3	0
22	Cid potrzebował paska, żeby przytrzymać swoje {spodnie|kalhoty}.	cid potřeboval pásek , aby mu držely kalhoty . </s> <s>	cid potřeboval pásku , žeby přidržet svoje kalhoty . </s> <s>	cid potrzebował paska , żeby przytrzymać swoje spodnie . </s> <s>	cid potrzebowal paska , žeby przytrzymač swoje spodnie . </s> <s>	5	0.6	2.08652e-105	14.4101	3.27697e-40	6.10366	2.45641e-43	7.14352	1.88533e-150	26.165	5.24614e-48	6.71957	4.0577e-48	6.21804	5.86797e-87	26.1077	2.38884e-44	3.65474	3.25655	3.76337	30.9232	0.327273	1	1	2	0.5	0.666667	1	3	0
23	Dan nazbierał więcej drzewa na {ognisko|oheň, ohníček, ohnisko, ohniště, táborák, táborový oheň}.	dan nasbíral více dřeva na ohniště . </s> <s>	dan nasbíral více dřeva na ohniště . </s> <s>	dan nazbierał więcej drzewa na ognisko . </s> <s>	dan nazbieral wiecej drzewa na ognisko . </s> <s>	5	0.966667	1.18168e-105	46.8083	2.64173e-35	8.24733	7.85896e-35	8.47703	1.31323e-94	42.6203	1.85512e-34	10.4	2.06599e-37	10.5545	2.14938e-69	23.288	2.73494e-35	2.74719	2.47202	3.49296	22.8501	0.210979	0.571429	0.571429	0.821429	0.285714	0.27381	0	0	0
24	Dana poproszono, aby został nowym coachem{zespołu|tým, týmu, mužstva, družstva, mužstvo, družstvo}.	požádali dana , aby se stal novým trenérem týmu . </s> <s>	dana poprosili , aby stal novým trenérem týmu . </s> <s>	dana poproszono , aby został nowym coachem zespołu . </s> <s>	dana poproszono , aby zostal nowym coachem zespolu . </s> <s>	1	0.266667	7.71969e-96	17.125	3.38816e-38	5.42357	3.05447e-34	1.67153	5.50727e-109	19.9429	1.74822e-40	4.10717	3.03883e-38	3.68128	6.80034e-67	19.0588	2.22636e-33	11.402	4.44329	2.11413	30.0225	0.341667	1	2	2	1	0.666667	0	2	0
25	Dentysta zaleca myćzębydwarazyna {dzień|denně, za den}.	zubař doporučuje čistit si zuby dvakrát denně . </s> <s>	dentista doporučuje mýt zuby dva krát na den . </s> <s>	dentysta zaleca myć zęby dwa razy na dzień . </s> <s>	dentysta zaleca myč zeby dwa razy na dzieň . </s> <s>	1	0.666667	7.4762e-98	30.7725	3.59381e-31	5.8094	3.17559e-30	4.64461	1.15191e-115	27.169	1.5191e-42	2.80899	5.84436e-45	3.8849	3.31032e-74	24.4222	1.04243e-44	5.25819	0.75247	3.6304	21.7844	0.329167	0.5	0.5	1.1	0.25	0.366667	0	1	0
26	Dobrym sposobem zachowania dobrej kondycji jest jazda na {rowerze|kole, kolo}.	dobrý způsob k zachování dobré kondice je jízda na kole . </s> <s>	dobrým způsobem zachování dobrej kondice jest jízda na kole . </s> <s>	dobrym sposobem zachowania dobrej kondycji jest jazda na rowerze . </s> <s>	dobrym sposobem zachowania dobrej kondycji jest jazda na rowerze . </s> <s>	7	0.78125	6.84147e-108	42.7132	4.01749e-28	1.13291	1.8923e-28	1.50084	2.21052e-96	11.3585	8.17421e-47	1.85661	2.14503e-45	1.53087	6.38249e-89	24.2854	3.37287e-61	16.1813	0.566045	0.722041	25.7876	0.2	1	1	1.2	0.5	0.4	0	1	0
27	Dostarczyli projekt w terminie {wyznaczonym|splatný, splatném, určeném, stanoveném, kritickém, vymezeném, určitém, určený, určitý, stanovený, kritický, vymezený}.	předložili projekt v určeném termínu . </s> <s>	předložili projekt v termínu určeném . </s> <s>	dostarczyli projekt w terminie wyznaczonym . </s> <s>	dostarczyli projekt w terminie wyznaczonym . </s> <s>	2	0.290323	1.26125e-59	19.1361	2.20998e-25	3.75258	2.51747e-24	3.65783	4.04525e-83	45.0074	9.78313e-28	6.35787	2.94978e-29	7.26193	9.8232e-66	41.6818	3.90202e-42	11.3952	1.08268	2.47574	14.7713	0.45	1	1.25	1.25	0.625	0.416667	1	2	0
28	Duch z butelki obiecał mężczyźnie spełnić jedno {życzenie|přání}.	duch z láhve muži slíbil splnit jedno přání . </s> <s>	duch z lahve slíbil muži splnit jedno přání . </s> <s>	duch z butelki obiecał mężczyźnie spełnić jedno życzenie . </s> <s>	duch z butelki obiecal mežczyžnie spelnič jedno žyczenie . </s> <s>	2	0.387097	8.82121e-88	21.7306	4.60808e-35	0.713274	2.04349e-36	0.562391	4.20635e-97	24.2757	1.79084e-37	1.53328	2.64641e-38	0.576516	5.43542e-91	36.2314	2.65987e-55	64.4238	1.00962	0.533791	30.7987	0.498214	1	1	1.28571	0.5	0.428571	0	3	0
29	Dzieci wybiegły się {bawić|hrát si, si hrát, aby si hráli, aby si hrály, hráli, hrály, si hráli, si hrály, bavit se, se bavit, bavit, aby se bavili, aby se bavily}.	děti si vyběhly ven hrát . </s> <s>	děti vyběhly se bavit . </s> <s>	dzieci wybiegły się bawić . </s> <s>	dzieci wybiegly sie bawič . </s> <s>	4	0.866667	4.19311e-40	7.99334	2.43561e-24	7.70778	9.49778e-22	5.70222	2.13445e-55	13.7329	1.06004e-24	9.27445	1.24043e-28	9.82397	8.78121e-51	21.9923	9.24553e-30	3.85679	3.40269	4.12122	13.8592	0.289583	0.2	0.7	0.825	0.35	0.275	0	0	0
30	Dzieci wyszły na dwór, żeby się {bawić|hrát si, si hrát, bavit, bavit se}.	děti si šly hrát na dvůr . </s> <s>	děti vyšly na dvůr , žeby se bavit . </s> <s>	dzieci wyszły na dwór , żeby się bawić . </s> <s>	dzieci wyszly na dwór , žeby sie bawič . </s> <s>	2	0.967742	1.29646e-70	12.7807	2.6054e-23	3.77564	5.4821e-24	2.69602	1.89083e-84	14.6465	1.23697e-34	9.96668	4.3762e-38	8.52631	1.01917e-65	21.8284	1.8591e-42	8.09654	2.73807	4.17033	16.3213	0.254762	0.2	0.7	0.7	0.35	0.233333	0	0	0
31	Dziecko Parkerów mogło już powiedzieć trzy {słowa|slova}.	ditě rodiny parkerových už umělo říct tři slova . </s> <s>	děcko rodiny parkerových mohlo už povědět tři slova . </s> <s>	dziecko parkerów mogło już powiedzieć trzy słowa . </s> <s>	dziecko parkerów moglo juž powiedzieč trzy slowa . </s> <s>	4	0.933333	4.05328e-69	11.1322	5.19855e-36	3.02418	1.27363e-35	2.95003	2.03494e-149	19.4355	3.24664e-44	5.57435	2.84605e-44	4.35056	7.10077e-78	14.6013	5.57523e-43	4.94953	3.01621	3.28053	28.4272	0.23556	0	0.5	0.7	0.25	0.233333	0	0	0
32	Dziecko z dobrze usytuowanej rodziny uczęszczało do prywatnej {szkoły|školy, škola, soukromé školy, soukromá škola}.	dítě z dobře situované rodiny nastoupilo na soukromou školu . </s> <s>	děcko z dobře situované rodiny zúčastnilo do privátní školy . </s> <s>	dziecko z dobrze usytuowanej rodziny uczęszczało do prywatnej szkoły . </s> <s>	dziecko z dobrze usytuowanej rodziny uczeszczalo do prywatnej szkoly . </s> <s>	6	0.966667	2.36265e-98	12.5088	2.39355e-33	0.0912428	2.42292e-33	0.444254	9.71833e-120	36.1363	2.24455e-37	2.21034	7.1044e-41	1.65124	1.55281e-106	18.527	6.40882e-74	41.7036	0.562872	1.57518	33.1436	0.226772	0.333333	0.555556	0.555556	0.277778	0.185185	0	0	0
33	Ellen lubi poezję, malarstwo i inne formy {sztuki|umění}.	ellen má ráda poezii , malířství a jiné formy umění . </s> <s>	ellen líbí poezii , malířství i jiné formy umění . </s> <s>	ellen lubi poezję , malarstwo i inne formy sztuki . </s> <s>	ellen lubi poezje , malarstwo i inne formy sztuki . </s> <s>	3	0.548387	1.27143e-100	15.4287	2.27837e-33	1.83248	2.05428e-31	2.06845	4.03749e-142	22.8436	2.65348e-41	3.83422	5.41993e-41	2.58785	1.99736e-73	16.461	9.72294e-43	7.95815	3.51964	2.3491	29.0305	0.294544	1	1	1.4	0.5	0.466667	0	1	1
34	Farmer spędził ranek dojąc swoje {krowy|krávy}.	farmář strávil celé ráno dojením svých krav . </s> <s>	farmář strávil ráno dojil svoje krávy . </s> <s>	farmer spędził ranek dojąc swoje krowy. </s> <s>	farmer spedzil ranek dojac swoje krowy. </s> <s>	3	0.967742	2.0069e-77	28.4968	1.51796e-40	10.9287	7.50931e-47	14.5895	1.71862e-94	23.0293	1.02006e-38	3.69452	1.65184e-39	1.05539	6.88165e-62	16.3645	9.16415e-16	1.12166	3.86227	4.05242	30.4158	0.375	0.2	0.2	0.6	0.1	0.2	0	1	0
35	Film był tak smutny, że publiczność {płakała|plakala, plakalo, brečelo, břečela, břečeli, plakali}.	film byl tak smutný , že publikum plakalo . </s> <s>	film byl tak smutný , že publikum plakala . </s> <s>	film był tak smutny , że publiczność płakała . </s> <s>	film byl tak smutny , že publicznosč plakala . </s> <s>	7	1	7.34124e-90	54.3095	1.38063e-27	8.44674	3.79106e-28	7.10564	8.1315e-93	61.8959	2.9639e-32	11.7549	1.12593e-32	10.6228	6.05974e-55	12.8371	1.59843e-27	1.80661	5.30215	6.5507	22.7781	0.0779221	0	0.545455	0.545455	0.272727	0.181818	0	0	0
36	Gdy Colin zobaczył dym, zadzwonił do straży pożarnej i zgłosił {pożar|požár}.	když colin uviděl dým , zavolal hasičům a ohlásil požár . </s> <s>	kdy colin uviděl dým , zazvonil do stráži požární i ohlásil požár . </s> <s>	gdy colin zobaczył dym , zadzwonił do straży pożarnej i zgłosił pożar . </s> <s>	gdy colin zobaczyl dym , zadzwonil do stražy požarnej i zglosil požar . </s> <s>	6	0.966667	3.21068e-144	26.5003	2.67827e-40	5.94793	8.55496e-43	2.30484	4.81662e-180	15.1612	1.00168e-58	3.69343	5.53152e-63	1.62464	2.09828e-106	15.5916	2.45271e-64	6.76474	5.4171	2.9754	38.2365	0.199495	0	0.5	0.5	0.25	0.166667	0	1	0
37	Gdy idziesz do łóżka, wyłącz {światło|světlo}.	až půjdeš spát , vypni světlo . </s> <s>	kdy jdeš do postele , vypni světlo . </s> <s>	gdy idziesz do łóżka , wyłącz światło . </s> <s>	gdy idziesz do lóžka , wylacz swiatlo . </s> <s>	3	0.967742	5.87116e-85	14.7693	2.5833e-28	5.70918	1.46788e-26	5.07776	3.92207e-109	20.4073	8.54432e-35	5.2366	1.11831e-38	4.97845	2.92134e-64	21.7704	1.99018e-38	4.2874	1.95357	3.67092	14.6492	0.59127	0.357143	1.35714	2.35714	0.678571	0.785714	0	2	0
38	Gdy niemowlęta są głodne, mogą często {płakać|plakat, křičet, brečet}.	když miminka mají hlad , často pláčou . </s> <s>	kdy nemluvňata jsou hladové , mohou často plakat . </s> <s>	gdy niemowlęta są głodne , mogą często płakać . </s> <s>	gdy niemowleta sa glodne , moga czesto plakač . </s> <s>	5	0.866667	4.28079e-95	40.2559	1.15242e-31	9.94866	5.69926e-32	9.3501	2.21364e-142	67.4131	2.14727e-42	7.19506	1.84079e-42	8.50079	1.91783e-75	28.5425	3.36504e-44	3.05264	5.12627	5.07973	27.3413	0.470377	0.166667	0.583333	1.18333	0.291667	0.394444	0	0	0
39	Gdy rozległ się alarm, strażak spuścił się w dół po {rurze|tyč, po tyči}.	když zazněl poplach , požárník se spustil po rouře dolu . </s> <s>	kdy rozlehl se alarm , požárník spustil se v dolu po rouře . </s> <s>	gdy rozległ się alarm , strażak spuścił się w dół po rurze . </s> <s>	gdy rozlegl sie alarm , stražak spuscil sie w dól po rurze . </s> <s>	3	0.129032	8.08162e-140	55.3365	1.59607e-40	8.66344	1.20041e-42	8.83566	2.55088e-162	56.139	5.88519e-55	13.2877	3.56905e-56	10.5243	2.24084e-86	19.3738	1.86673e-44	2.19269	2.88178	5.66814	31.8471	0.305195	0.416667	0.416667	0.666667	0.208333	0.222222	0	1	0
40	Gdy tych dwoje się spotkało, jedno z nich wyciągało {rękę|ruku, ruka}.	když se ti dva potkali , jeden druhému podal ruku . </s> <s>	kdy těch dvoje se potkalo , jedno z nich vytáhlo ruku . </s> <s>	gdy tych dwoje się spotkało , jedno z nich wyciągało rękę . </s> <s>	gdy tych dwoje sie spotkalo , jedno z nich wyciagalo reke . </s> <s>	2	0.129032	9.64314e-106	15.5574	1.04755e-34	1.99344	1.50654e-35	3.40094	2.85805e-157	12.8867	1.12138e-46	4.52627	1.14717e-47	6.32719	1.30766e-78	14.6224	8.67986e-44	4.29951	1.69577	3.58722	32.447	0.291667	0.5	1	1	0.5	0.333333	1	0	0
41	George musi swojego psa trzymać na {smyczy|vodítku, vodítko}.	george svého psa musí držet na vodítku . </s> <s>	george musí svojeho psa držet na vodítku . </s> <s>	george musi swojego psa trzymać na smyczy . </s> <s>	george musi swojego psa trzymač na smyczy . </s> <s>	7	0.75	3.17559e-87	34.4116	6.49564e-30	0.523826	1.65371e-30	2.13249	7.05186e-96	59.5911	2.26894e-36	2.55736	3.33327e-38	0.677862	1.64459e-66	22.373	9.94487e-37	10.4915	1.85815	2.13805	23.3536	0.285714	0.857143	0.857143	1.85714	0.428571	0.619048	0	2	0
42	Hodowali świnie w swoim {gospodarstwie|statku, statek, farmě, farma, hospodářství, ranče, ranči, zemědělském podniku, zemědělský podnik, dvoře, dvůr}.	na svém statku chovali prasata . </s> <s>	chovali svině v svojim hospodářství . </s> <s>	hodowali świnie w swoim gospodarstwie . </s> <s>	hodowali swinie w swoim gospodarstwie . </s> <s>	6	0.933333	5.58197e-69	26.5023	2.6141e-22	0.526451	5.21391e-23	0.49378	7.95631e-93	16.7707	6.57199e-41	9.52285	7.72658e-40	5.78745	8.38441e-63	39.5483	1.60809e-40	80.0931	2.41476	4.60059	18.4207	0.196795	0.192308	0.358974	0.358974	0.179487	0.119658	0	0	0
43	Idąc przez ciemny pokój, uderzyłem się w nogę, w {palec|palec, do palce, palce}.	jdouc temným pokojem , udeřil jsem se do palce u nohy . </s> <s>	jdouc přes temný pokoj , udeřil jsem se v nohu , v palec . </s> <s>	idąc przez ciemny pokój , uderzył em się w nogę , w palec . </s> <s>	idac przez ciemny pokój , uderzyl em sie w noge , w palec . </s> <s>	5	0.8	1.08627e-168	63.7447	6.04228e-45	8.57483	3.98248e-46	9.24986	5.14685e-195	83.8955	4.39342e-51	11.3987	1.64859e-52	9.70697	1.04095e-90	16.3107	2.61383e-45	1.76335	5.21173	8.34181	30.5163	0.292208	0	0	0.5	0	0.166667	0	0	0
44	Jane powiesiła kolorowy obraz na {ścianie|stěnu, stěna, stěně, zdi, zeď}.	jane pověsila barevný obraz na stěnu . </s> <s>	jane pověsila barevný obraz na stěně . </s> <s>	jane powiesiła kolorowy obraz na ścianie . </s> <s>	jane powiesila kolorowy obraz na scianie . </s> <s>	5	0.966667	1.44658e-87	33.8853	1.91163e-31	1.07947	7.47449e-32	2.04875	4.63516e-83	37.3191	9.34738e-33	5.78006	1.4166e-32	3.50472	1.11857e-58	26.4302	1.49652e-27	12.9007	0.770754	1.49217	20.7071	0.194444	0.5	0.5	0.5	0.25	0.166667	1	1	0
45	Je w restauracjach, bo jest mizernym {kucharzem|kuchař, kuchařem}.	stravuje se v restauracích , protože je špatný kuchař . </s> <s>	jí v restauracích , bo jest mizerným kuchařem . </s> <s>	je w restauracjach , bo jest mizernym kucharzem . </s> <s>	je w restauracjach , bo jest mizernym kucharzem . </s> <s>	6	1	1.38452e-100	46.5231	1.51756e-35	7.72467	1.61759e-33	6.70826	2.01153e-113	41.6468	3.85008e-43	7.4609	3.2633e-47	6.0055	3.46115e-62	19.9507	2.1397e-29	2.97405	5.58117	6.50568	26.5884	0.117216	0.166667	0.166667	0.166667	0.0833333	0.0555556	0	0	0
46	Jej nowe buty miały zły {rozmiar|velikost, rozměr, míru, míra, číslo}.	její nové boty měly špatnou velikost . </s> <s>	její nové boty měly špatný rozměr . </s> <s>	jej nowe buty miały zły rozmiar . </s> <s>	jej nowe buty mialy zly rozmiar . </s> <s>	6	0.966667	6.0335e-66	19.6706	1.01962e-29	5.38447	1.73849e-29	7.66758	1.27547e-72	19.05	2.48147e-32	8.74433	1.07753e-31	7.30707	2.44809e-53	23.5918	1.40817e-24	3.07682	3.52536	4.03275	20.7236	0.364286	0.285714	1.28571	1.68571	0.642857	0.561905	0	1	0
47	Jej praca była łatwa większą część {czasu|času, čas}.	její práce byla většinou snadná . </s> <s>	její práce byla lehká velkou část času . </s> <s>	jej praca była łatwa większą część czasu . </s> <s>	jej praca byla latwa wieksza czesč czasu . </s> <s>	2	0.967742	9.02752e-71	11.2829	3.64479e-32	2.13326	3.2032e-30	3.45524	1.08223e-77	21.6567	3.51307e-35	1.70157	4.47121e-37	3.69391	2.10007e-72	26.0206	6.55617e-43	7.53076	2.56587	2.65806	20.6879	0.480357	0.3	1.1	1.9125	0.55	0.6375	0	1	0
48	Jenny zapaliła świeczki na urodzinowym {torcie|dort, dortu, dortě}.	jenny zapálila svíčky na narozeninovém dortu . </s> <s>	jenny zapálila svíčky na narozeninovém dortě . </s> <s>	jenny zapaliła świeczki na urodzinowym torcie . </s> <s>	jenny zapalila swieczki na urodzinowym torcie . </s> <s>	3	0.419355	3.83383e-94	36.3593	5.89996e-37	7.08564	3.70278e-37	4.76877	1.60404e-99	30.9415	1.61322e-33	8.4583	5.93448e-34	8.58326	2.26703e-69	19.9533	6.1225e-33	4.18416	0.786271	1.96118	16.7465	0.222756	0.5	0.961538	0.961538	0.480769	0.320513	0	0	0
49	Jessie zaliczyła wyścig w powolnym {tempie|tempo, tempu}.	jessie zvládla závod v pomalém tempu . </s> <s>	jessie odběhla závod v pozvolném tempu . </s> <s>	jessie zaliczyła wyścig w powolnym tempie . </s> <s>	jessie zaliczyla wyscig w powolnym tempie . </s> <s>	6	0.9	1.33684e-66	8.25895	2.28932e-33	1.12871	3.56806e-34	0.898833	1.65158e-95	6.36006	2.97595e-39	1.63619	7.65355e-37	0.816623	9.15673e-70	21.4239	2.56631e-36	23.8352	1.16648	0.59211	23.8468	0.425926	0.333333	0.555556	0.555556	0.277778	0.185185	0	2	0
50	Joe nie był zadowolony z ubraniai postanowił się {przebrać|převléknout, převléci se, se převléci, se převléknout, převléknout se, převlíknout se, se převlíknout, převlíct se, se převlíct, převlíc se, se převlíc}.	joe nebyl spokojen s tím, jak je oblečen a proto se převléknul . </s> <s>	joe ne byl spokojený s oblečením i rozhodl se převléknout . </s> <s>	joe nie był zadowolony z ubrania i postanowił się przebrać . </s> <s>	joe nie byl zadowolony z ubrania i postanowil sie przebrač . </s> <s>	1	0.0666667	2.98872e-102	35.4423	2.05275e-34	6.1695	5.48214e-34	6.77235	9.46055e-158	50.0816	5.75564e-43	7.87259	6.26785e-48	7.76346	3.90186e-87	26.7704	7.1174e-54	3.9529	3.77444	5.52204	27.1071	0.583333	1	1.5	2.5	0.75	0.833333	1	4	0
51	John wziął swojego psa na {spacer|procházku, vyvenčit, vyvenčil, venčit}.	john vzal svého psa na procházku . </s> <s>	john vzal svojeho psa na špacír . </s> <s>	john wziął swojego psa na spacer . </s> <s>	john wzial swojego psa na spacer . </s> <s>	7	0.8125	6.22838e-72	21.2776	1.05895e-28	4.64292	8.6407e-30	4.86333	2.09499e-112	99.3304	1.74569e-36	8.50931	8.52299e-39	6.94663	7.9471e-60	19.1693	9.1973e-31	3.9416	0.940693	5.10847	16.4124	0.129365	0.333333	0.333333	0.333333	0.166667	0.111111	0	0	0
52	John zamiótł podłogę {szczotką|koštětem, smetákem}.	john zametl podlahu koštětem . </s> <s>	john zametl podlahu koštětem . </s> <s>	john zamiótł podłogę szczotką . </s> <s>	john zamiótl podloge szczotka . </s> <s>	7	0.03125	9.69381e-109	44.162	7.29887e-34	11.5564	1.92057e-36	11.123	1.48649e-116	122.669	6.51743e-32	13.2129	1.41833e-31	12.5708	4.87553e-54	24.4286	2.53858e-18	2.19623	5.87118	3.94501	21.5097	0.383117	0.818182	1.24675	1.53247	0.623377	0.510823	0	1	1
53	Johnowi było przykro, ale to nie była jego {wina|vina, chyba, vinou, chybou}.	johnovi to bylo líto , ale nebyla to jeho vina . </s> <s>	johnovi bylo líto , ale to ne byla jeho vina . </s> <s>	johnowi było przykro , ale to nie była jego wina . </s> <s>	johnowi bylo przykro , ale to nie byla jego wina . </s> <s>	6	1	5.62371e-99	18.9069	1.93918e-28	0.899862	3.95221e-31	0.664058	3.77669e-149	47.168	1.25795e-40	3.09018	1.44836e-38	2.48441	2.96709e-68	11.7032	7.50743e-38	17.6237	1.02594	2.37954	17.7464	0.175926	0	0.25	0.25	0.125	0.0833333	0	1	0
54	Kartka urodzinowa była wesoła i doprowadziła mnie do {śmiechu|rozesmála mě, rozesmálo mě, rozesmát mě, mě rozesmála, mě rozesmálo, rozesmála, rozesmálo, smíchu, do smíchu, k smíchu, smích}.	přáníčko k narozeninám bylo veselé, že jsem se musel smát . </s> <s>	karta narozeninová byla veselá i přivedla mne do smíchu . </s> <s>	kartka urodzinowa była wesoła i doprowadziła mnie do śmiechu . </s> <s>	kartka urodzinowa byla wesola i doprowadzila mnie do smiechu . </s> <s>	5	0.966667	6.20875e-118	50.6727	1.75481e-31	4.30872	7.01966e-32	5.5927	6.45509e-122	36.9343	3.57806e-47	9.03331	1.45588e-52	9.79024	2.58409e-87	20.2046	3.68122e-56	3.61267	2.76764	4.13454	26.5478	0.167582	0.214286	0.214286	0.214286	0.107143	0.0714286	0	0	0
55	Katie wsadziła kwiaty do drogiego {wazonu|vázy, váza, květináč, květináče}.	katie postavila květiny do drahé vázy . </s> <s>	katie posadila květiny do drahého vázy . </s> <s>	katie wsadziła kwiaty do drogiego wazonu . </s> <s>	katie wsadzila kwiaty do drogiego wazonu . </s> <s>	5	0.5	3.60331e-89	41.481	2.23684e-38	8.24227	7.42321e-39	7.52843	1.8218e-109	43.2645	1.96285e-39	12.7875	2.94647e-39	9.86645	8.60932e-69	21.4558	1.15978e-30	2.84997	6.15266	6.3082	29.6263	0.243056	0.5	0.875	0.875	0.4375	0.291667	1	0	1
56	Każdej jesieni liście opadają z {drzew|stromů, ze stromů, strom, stromy, dřevin, stromků, stromky, dřeviny}.	každý podzim padá listí ze stromů . </s> <s>	každej podzim listy opadají z stromů . </s> <s>	każdej jesieni liście opadają z drzew . </s> <s>	každej jesieni liscie opadaja z drzew . </s> <s>	6	0.733333	6.84179e-73	36.254	1.59117e-27	1.9002	3.105e-27	2.29516	1.2492e-100	32.4695	4.58087e-41	6.41001	2.99195e-39	5.52097	3.39722e-62	19.3611	1.09411e-35	8.43561	3.82782	7.35496	20.6772	0.426587	1	1	1.14286	0.5	0.380952	1	1	1
57	Kłamała, że zgubiła świadectwo, żeby ukryć złe {oceny|známky}.	lhala , že ztratila vysvědčení , aby utajila špatné známky . </s> <s>	klamala , že ztratila vysvědčení , žeby ukrýt špatné známky . </s> <s>	kłamała , że zgubiła świadectwo , żeby ukryć złe oceny . </s> <s>	klamala , že zgubila swiadectwo , žeby ukryč zle oceny . </s> <s>	2	0	1.50621e-106	11.656	3.88352e-38	7.84288	2.84304e-37	4.64836	1.73014e-126	16.2474	2.12208e-51	3.17427	1.94097e-50	0.651903	1.59748e-82	23.8516	5.61891e-46	5.13118	2.8696	2.18321	30.0447	0.49375	1	2	2.2	1	0.733333	2	3	0
58	Kotek bawił się kłębkiem {nici|nítě, nit, nítí, klubkem, klubíčkem, bavlny}.	kocourek si hrál s klubkem nití . </s> <s>	kocourek bavil se klubkem niti . </s> <s>	kotek bawił się kłębkiem nici . </s> <s>	kotek bawil sie klebkiem nici . </s> <s>	3	0.516129	1.89351e-106	43.7783	8.95555e-31	9.19731	2.01257e-29	6.78031	3.55462e-83	63.3655	9.46134e-37	16.3407	8.85161e-40	16.7621	2.90694e-53	15.5659	1.44439e-24	2.29575	5.14767	6.41433	22.4495	0.3	0.25	0.5	1	0.25	0.333333	1	0	0
59	Książniczka mogła poślubić tylko {księcia|prince, princ, knížete, kníže, vévoda, vévodu}.	kněžna se mohla provdat jen za knížete . </s> <s>	kněžna mohla snoubit jen knížete . </s> <s>	książniczka mogła poślubić tylko księcia . </s> <s>	ksiažniczka mogla poslubič tylko ksiecia . </s> <s>	7	0.0625	2.46057e-79	24.043	4.85534e-31	6.28717	9.05806e-33	6.3672	2.54158e-104	65.6187	7.27277e-34	11.712	1.59524e-35	7.62818	2.63894e-65	22.9366	2.91336e-33	3.60231	4.99724	6.52678	22.9257	0.704773	0.6875	1.6875	2.6875	0.84375	0.895833	0	2	0
60	Księgowy uprasował koszulę, zanim poszedł do {pracy|práce, práci, do práce}.	účetní si vyžehlil košili , než šel do práce . </s> <s>	účetní vyžehlil košili , než šel do práci . </s> <s>	księgowy uprasował koszulę , zanim poszedł do pracy . </s> <s>	ksiegowy uprasowal koszule , zanim poszedl do pracy . </s> <s>	7	1	1.45841e-86	27.4507	1.18982e-37	3.47684	1.28372e-34	2.83821	3.55872e-129	29.5148	1.66223e-44	9.21867	1.83268e-39	7.6228	1.15072e-84	16.9339	8.96397e-51	5.96639	1.81082	1.74957	25.4713	0.612245	0	0	0.714286	0	0.238095	0	3	0
61	Księżniczka pewnego dnia zostanie {królową|královna, královnou}.	kněžna se jednoho dne stane královnou . </s> <s>	kněžna jednoho dne stane královnou . </s> <s>	księżniczka pewnego dnia zostanie królową . </s> <s>	ksiežniczka pewnego dnia zostanie królowa . </s> <s>	4	0.266667	1.89991e-64	50.1638	5.61618e-26	5.21305	1.40442e-26	4.18571	2.17108e-80	61.015	1.15413e-26	3.65206	1.30554e-27	3.57287	1.95382e-70	23.1475	1.39119e-44	5.53013	3.26945	3.21896	15.9095	0.529798	0.444444	0.694444	1.19444	0.347222	0.398148	2	1	0
62	Księżyc w pełni rozświetlił nocne {niebo|nebe}.	měsíc úplně rozsvítil noční nebe . </s> <s>	měsíc v plně rozsvítil noční nebe . </s> <s>	księżyc w pełni rozświetlił nocne niebo . </s> <s>	ksiežyc w pelni rozswietlil nocne niebo . </s> <s>	6	0.933333	4.16184e-92	16.6436	1.80889e-25	0.39689	7.9946e-27	0.305918	8.18599e-85	17.0061	3.39752e-33	4.60696	3.18877e-36	4.47941	2.0114e-68	15.5395	2.51595e-42	50.7962	1.27759	2.73171	23.6292	0.215079	0.166667	0.166667	0.166667	0.0833333	0.0555556	1	0	0
63	Kulejący koń odczuwałnajwyraźniej duży {ból|bolest, bolestí, bolesti}.	kulhající kůň zřejmě cítil velkou bolest . </s> <s>	kulhající kůň pocítil zřejmě velký bol . </s> <s>	kulejący koń odczuwał najwyraźniej duży ból . </s> <s>	kulejacy koň odczuwal najwyražniej dužy ból . </s> <s>	1	0.166667	9.87836e-83	17.6419	3.00633e-36	0.733779	1.86372e-37	2.03209	1.64831e-90	21.7069	2.76899e-36	11.7434	2.30035e-39	14.039	8.80907e-95	21.0185	4.72662e-58	10.3433	4.01902	4.96731	27.7194	0.583333	0	1	2	0.5	0.666667	0	2	0
64	Lubiła grać na gitarze, więc dołączyła do {zespołu|kapelu, kapeli, kapela, do kapeli, v kapele, kapely, skupiny, skupina}.	hrála ráda na kytaru , takže začala hrát v kapele . </s> <s>	líbila hrát na kytaře , takže přidala do kapely . </s> <s>	lubiła grać na gitarze , więc dołączyła do zespołu . </s> <s>	lubila grač na gitarze , wiec dolaczyla do zespolu . </s> <s>	4	0.2	1.72684e-115	33.7676	2.40734e-24	0.796091	4.29311e-23	1.06565	3.164e-124	44.9329	1.05372e-37	5.78541	3.73613e-38	4.54006	3.78023e-75	19.4727	8.80534e-53	18.2731	2.68631	4.3886	21.7016	0.482143	1	1	2	0.5	0.666667	0	3	0
65	Miał długi dzień i był w złym {nastroju|nálada, náladě, nálady}.	měl dlouhý den a měl špatnou náladu . </s> <s>	měl dlouhý den i byl v zlým náladě . </s> <s>	miał długi dzień i był w złym nastroju . </s> <s>	mial dlugi dzieň i byl w zlym nastroju . </s> <s>	2	0.451613	2.72537e-84	39.648	3.15768e-26	0.788038	1.34776e-28	1.01258	2.21988e-100	16.4643	1.77834e-38	9.53292	5.17289e-42	9.95332	9.52871e-66	20.5721	7.07003e-38	20.3164	1.27104	2.20905	20.1718	0.291667	1	1	1	0.5	0.333333	1	1	0
66	Miał na sobie grubą kurtkę, bo było {zimno|zima, chladno}.	měl na sobě silnou bundu , protože byla zima . </s> <s>	měl na sobě silnou bundu , bo bylo zima . </s> <s>	miał na sobie grubą kurtkę , bo było zimno . </s> <s>	mial na sobie gruba kurtke , bo bylo zimno . </s> <s>	4	0.933333	4.6209e-102	11.1954	3.96029e-28	3.4608	1.09396e-29	4.83556	1.22402e-107	18.7653	7.85485e-35	9.84906	1.7327e-40	10.1477	6.93784e-59	11.2358	6.34197e-30	2.32358	2.83569	1.42882	21.9938	0.3625	0.4	0.4	0.4	0.2	0.133333	1	2	0
67	Miała grypę i potrzebowała się napić gorącej {herbaty|čaje, čaj}.	měla chřipku a potřebovala se napít horkého čaje . </s> <s>	měla chřipku i potřebovala se napít horkej čaje . </s> <s>	miała grypę i potrzebowała się napić gorącej herbaty . </s> <s>	miala grype i potrzebowala sie napič goracej herbaty . </s> <s>	7	0.53125	3.70123e-97	12.2613	2.16385e-34	0.974654	2.0779e-34	1.79369	7.44361e-143	24.5479	1.15445e-44	9.18702	2.16876e-44	7.74704	1.16115e-83	20.8839	5.58809e-50	11.643	1.18089	3.44751	25.5878	0.412054	1	1.42857	1.62857	0.714286	0.542857	0	1	1
68	Młode ptaki były gotowe, aby opuścić {gniazdo|hnízdo}.	mladí ptáci byli připraveni opustit své hnízdo . </s> <s>	mladé ptáky byly hotové , aby opustit hnízdo . </s> <s>	młode ptaki były gotowe , aby opuścić gniazdo . </s> <s>	mlode ptaki byly gotowe , aby opuscič gniazdo . </s> <s>	4	0.966667	5.20877e-80	25.597	5.79043e-30	2.12011	2.32249e-28	1.50239	2.67666e-102	47.6871	1.44608e-37	4.07288	3.07811e-43	3.05578	2.731e-72	25.7085	1.17589e-44	17.1117	2.84309	3.5142	22.9377	0.144218	0.285714	0.642857	0.642857	0.321429	0.214286	0	0	0
69	Młody ptak był gotów, żeby uczyć się {latać|létat, lítat}.	mladý pták byl připraven naučit se létat . </s> <s>	mladý pták byl hotový , žeby učit se létat . </s> <s>	młody ptak był gotów , żeby uczyć się latać . </s> <s>	mlody ptak byl gotów , žeby uczyč sie latač . </s> <s>	6	0.933333	5.28301e-88	31.7345	1.76208e-32	6.28021	1.43792e-33	4.80161	3.86355e-114	22.1587	1.29065e-44	6.68487	1.74504e-44	5.02917	1.17139e-74	18.0257	8.14638e-42	3.7541	4.52495	3.45513	23.5633	0.241667	0.4	0.9	1.4	0.45	0.466667	0	0	0
70	Moderator w radiu poinformował o pilnym {doniesieniu|hlášení, zpráva, zprávě, události, událost}.	moderátor v rádiu informoval o naléhavém hlášení . </s> <s>	moderátor v rádiu informoval o naléhavém hlášení . </s> <s>	moderator w radiu poinformował o pilnym doniesieniu . </s> <s>	moderator w radiu poinformowal o pilnym doniesieniu . </s> <s>	5	0.2	2.49717e-96	36.2949	1.05455e-31	8.37994	1.88318e-31	8.30397	6.03229e-117	24.4651	3.69426e-34	5.74501	1.46636e-33	7.27864	9.66021e-80	39.1921	5.12974e-49	4.71968	6.95402	2.36205	33.1	0.309524	1	2	2	1	0.666667	2	2	0
71	Mój ulubiony czas wiosną jest, gdy kwiaty {kwitną|kvetou, rozkvétají}.	mým oblíbeným časem je jaro , když kvetou květiny . </s> <s>	můj oblíbený čas jarem jest , kdy květy kvetou . </s> <s>	mój ulubiony czas wiosną jest , gdy kwiaty kwitną . </s> <s>	mój ulubiony czas wiosna jest , gdy kwiaty kwitna . </s> <s>	6	0.666667	2.9972e-97	43.0975	2.85393e-36	4.54699	1.23658e-35	4.91871	6.12288e-122	27.4374	1.44143e-40	2.64323	4.42138e-43	3.84295	8.73078e-80	21.1093	7.0604e-45	4.29163	2.77407	3.20454	28.2516	0.437748	0.571429	0.904762	1.2381	0.452381	0.412698	1	1	0
72	Na nocnym niebie lepiej widać wszystkie te {gwiazdy|hvězdy}.	na nočním nebi jsou lépe vidět všechny hvězdy . </s> <s>	na nočním neby lépe vidět všecky ty hvězdy . </s> <s>	na nocnym niebie lepiej widać wszystkie te gwiazdy . </s> <s>	na nocnym niebie lepiej widač wszystkie te gwiazdy . </s> <s>	3	1	4.37251e-87	17.5456	1.8966e-29	2.47261	6.7624e-30	3.04984	1.026e-112	38.4013	1.0715e-48	5.48799	1.97323e-47	7.09464	9.70727e-77	19.97	1.43548e-47	6.54789	3.43189	3.62339	22.1446	0.293155	0.428571	0.928571	1.59524	0.464286	0.531746	1	0	0
73	Na śniadanie Jim chciał boczek i {jajka|vajíčka, vejce}.	k snídani jim chtěl udělat slaninu a vajíčka . </s> <s>	na snídani jim chtěl bůček i vajíčka . </s> <s>	na śniadanie jim chciał boczek i jajka . </s> <s>	na sniadanie jim chcial boczek i jajka . </s> <s>	6	0.5	5.02245e-100	43.4012	3.57983e-36	6.63005	3.29495e-35	5.88979	3.96642e-95	27.5995	4.71528e-37	7.75382	9.6785e-37	6.63991	3.20027e-63	16.1421	9.71267e-29	2.7407	1.31065	3.03524	23.2088	0.231859	0.428571	0.428571	0.845238	0.214286	0.281746	0	0	0
74	Na spotkanie Tom przyniósł na długiej łodyżce {różę|růži, růže}.	na setkání tom přinesl růži s dlouhým stonkem . </s> <s>	na setkání tom přinesl na dlouhej stonku růži . </s> <s>	na spotkanie tom przyniósł na długiej łodyżce różę . </s> <s>	na spotkanie tom przyniósl na dlugiej lodyžce róže . </s> <s>	2	0.806452	2.21927e-89	36.9772	9.26351e-43	8.61169	1.62045e-41	6.68998	1.36036e-121	12.8124	1.38718e-50	6.07431	5.26783e-48	6.83899	1.14319e-77	16.1476	7.05478e-37	2.41369	5.13999	6.50892	33.9824	0.324653	0.5	1.5	1.875	0.75	0.625	0	1	0
75	Na swoje urodziny Jan upiekł {ciasto|koláč, dort}.	na své narozeniny jan upekl koláč . </s> <s>	na svoje narozeniny jan upekl koláč . </s> <s>	na swoje urodziny jan upiekł ciasto . </s> <s>	na swoje urodziny jan upiekl ciasto . </s> <s>	5	0.966667	4.87629e-89	20.8908	6.29703e-33	2.61844	5.48466e-32	3.68676	4.48153e-106	50.8202	9.49769e-33	4.70594	8.82273e-37	5.32267	6.00127e-65	24.0051	1.09419e-33	6.51117	4.9716	2.38766	24.026	0.174242	0.5	0.5	0.5	0.25	0.166667	1	1	0
76	Nagrzała piekarnik i natłuściła {patelnię|pekáč, pánev}.	předehřála troubu a vymastila pánev . </s> <s>	nahřála pec i namastila pánev . </s> <s>	nagrzała piekarnik i natłuściła patelnię . </s> <s>	nagrzala piekarnik i natluscila patelnie . </s> <s>	7	0.1875	3.76368e-99	65.9109	2.60508e-32	5.98015	9.87815e-34	8.09532	2.09335e-99	55.7688	4.86989e-37	7.76147	2.85995e-40	7.12133	9.50303e-66	26.7603	9.62026e-33	3.30565	5.80505	6.08637	27.8696	0.618056	1	2	2	1	0.666667	0	2	0
77	Najpierw kobieta odmówiła, ale zmieniła {zdanie|názor, mínění, náhled, úsudek}.	žena nejprve odmítla , ale pak změnila svůj názor . </s> <s>	nejprv žena odmítla , ale změnila názor . </s> <s>	najpierw kobieta odmówiła , ale zmieniła zdanie . </s> <s>	najpierw kobieta odmówila , ale zmienila zdanie . </s> <s>	4	0.433333	6.06949e-73	22.4458	3.13661e-26	0.829816	3.83542e-27	1.10181	5.02782e-120	27.3634	1.21173e-34	2.06112	3.91993e-35	1.60798	1.56386e-78	18.9516	4.0774e-52	17.2005	1.06317	1.23905	19.634	0.583333	1	1.125	1.125	0.5625	0.375	1	3	0
78	Nauczyciel zapisał problem na {tablicy|tabuli, tabule}.	učitel napsal problém na tabuli . </s> <s>	učitel zapsal problém na tabuli . </s> <s>	nauczyciel zapisał problem na tablicy . </s> <s>	nauczyciel zapisal problem na tablicy . </s> <s>	2	0.870968	2.14567e-55	28.4967	2.63211e-27	4.99396	1.47657e-27	5.13834	5.77008e-61	28.3261	3.17064e-28	2.98198	5.19938e-30	2.18151	2.10074e-57	22.019	1.42272e-30	4.28524	2.66283	3.94845	19.2119	0.224286	0.428571	0.428571	0.428571	0.214286	0.142857	0	0	0
79	Nie miała przy sobie zegarka, więczapytałao {czas|hodin, čas, na čas, kolik je hodin, hodiny}.	neměla u sebe hodinky , takže se zeptala na čas . </s> <s>	ne měla při sebe hodinky , takže zeptala o čas . </s> <s>	nie miała przy sobie zegarka , więc zapytała o czas . </s> <s>	nie miala przy sobie zegarka , wiec zapytala o czas . </s> <s>	1	1	4.80502e-110	31.834	1.13943e-30	5.68012	6.9343e-29	6.56522	6.04893e-122	33.9692	6.52856e-48	8.37298	1.61138e-52	10.446	2.62032e-77	12.6343	3.77878e-49	1.92443	3.72957	3.77156	24.1882	0.505	0.375	0.375	0.625	0.1875	0.208333	0	2	0
80	Nie mogła kupić koszulki, bo nie {pasowała|nebylo, nebyl, nepasoval, nepasovalo, nebyla, nebyla mu, nepasovala, pasovala, pasovat}.	nemohla si koupit košilku , protože jí byla malá . </s> <s>	ne mohla koupit košilku , bo ne pasovala . </s> <s>	nie mogła kupić koszulki , bo nie pasowała . </s> <s>	nie mogla kupič koszulki , bo nie pasowala . </s> <s>	3	0.83871	4.99868e-86	35.0663	2.22104e-26	6.18603	2.82175e-28	6.01321	5.79363e-172	85.3884	4.32218e-41	13.6243	1.21645e-45	15.025	6.70616e-66	27.1722	2.3766e-38	4.51876	4.3219	7.12755	20.3414	0.242857	0	0.333333	0.333333	0.166667	0.111111	0	0	0
81	Nie mogła pić kawy, bo była ona za {gorąca|horká}.	nemohla pít kávu , protože byla příliš horká . </s> <s>	ne mohla pít kávy , bo byla ona za horká . </s> <s>	nie mogła pić kawy , bo była ona za gorąca . </s> <s>	nie mogla pič kawy , bo byla ona za goraca . </s> <s>	6	0.3	4.05209e-103	36.9127	1.56788e-30	4.58261	1.65739e-30	3.24655	4.38467e-149	73.8606	2.85259e-46	13.0893	6.55775e-51	13.8922	2.96026e-64	21.5043	1.7861e-34	6.62372	4.3881	6.3799	25.8087	0.151852	0.5	0.5	0.5	0.25	0.166667	0	0	0
82	Nie mogłam przypomnieć sobie jego {imienia|jméno, jména}.	nemohla jsem si vzpomenout na jeho jméno . </s> <s>	ne mohla jsem připomenout sobě jeho jména . </s> <s>	nie mogła m przypomnieć sobie jego imienia . </s> <s>	nie mogla m przypomnieč sobie jego imienia . </s> <s>	5	0.8	5.48251e-57	18.8338	1.64535e-28	2.61724	3.73262e-27	3.22625	2.84379e-91	40.8661	4.21372e-39	6.45179	9.99291e-43	5.09308	1.12207e-73	25.9048	3.00613e-47	8.0294	3.07789	3.56556	16.0131	0.337245	0.285714	0.535714	0.535714	0.267857	0.178571	0	0	0
83	Nosiła kolorowy szal na swojej {szyi|krku, krk, šyji, šiji}.	nosila barevnou šálu kolem krku . </s> <s>	nosila barevný šálu na svojí šíji . </s> <s>	nosiła kolorowy szal na swojej szyi . </s> <s>	nosila kolorowy szal na swojej szyi . </s> <s>	2	0.741935	6.45902e-68	16.0136	8.68867e-28	1.5398	3.02267e-28	2.583	1.80389e-118	43.8513	5.35726e-34	7.46821	4.56933e-34	6.26845	7.96261e-69	21.9521	2.6343e-41	8.49871	1.98122	6.5812	20.3776	0.422222	0.6	0.933333	0.933333	0.466667	0.311111	0	1	0
84	Obawiał się pracy na nocnej {zmianie|směně, směna, šichtě, šichta}.	bál se práce na noční směně . </s> <s>	obával se práci na noční směně . </s> <s>	obawiał się pracy na nocnej zmianie . </s> <s>	obawial sie pracy na nocnej zmianie . </s> <s>	6	0.933333	1.21936e-54	13.7702	3.31705e-25	1.01303	1.78006e-23	0.423674	2.61714e-95	59.6888	1.70505e-27	1.87847	8.42356e-31	1.17184	1.47041e-60	25.8509	8.26047e-38	61.0159	0.353605	1.69494	15.7041	0.271825	0.571429	0.988095	0.988095	0.494048	0.329365	1	0	0
85	Ojciec rozebrał indyka{nożem|nožem, s nožem, nůž, kudlou, kudla}.	otec rozkrojil krocana nožem . </s> <s>	otec rozebral krocana nožem . </s> <s>	ojciec rozebrał indyka nożem . </s> <s>	ojciec rozebral indyka nožem . </s> <s>	1	1	1.49057e-57	45.2672	4.93846e-31	12.7653	7.32804e-32	10.9418	1.97832e-96	14.8932	1.18326e-32	8.97089	5.2694e-34	7.50225	3.37891e-46	11.051	4.61094e-15	1.00998	5.37905	5.70304	20.35	0.375	0	1	1	0.5	0.333333	0	1	0
86	Paczka została wysłana {pocztą|poštou, pošta}.	balík byl odeslán poštou . </s> <s>	balík byla vyslána poštou . </s> <s>	paczka została wysłana pocztą . </s> <s>	paczka zostala wyslana poczta . </s> <s>	2	0.516129	4.08516e-59	22.0216	1.57587e-21	4.72456	3.95939e-20	4.79964	3.57952e-59	22.3606	7.52341e-29	11.0745	7.47319e-29	7.6982	1.52168e-46	16.5088	3.84322e-27	3.43959	5.13734	5.91891	16.1569	0.642857	0.571429	0.571429	1.57143	0.285714	0.52381	1	2	0
87	Pianino brzmiało okropnie i {nie stroiło|rozladěné, bylo rozladěné, neznělo dobře}.	pianino znělo hrozně a bylo rozladěné . </s> <s>	pianino znělo hrozně i ne ladilo . </s> <s>	pianino brzmiało okropnie i nie stroiło . </s> <s>	pianino brzmialo okropnie i nie stroilo . </s> <s>	6	0.1	3.71623e-113	53.7598	4.3249e-30	8.90153	9.44266e-30	10.6619	3.01089e-117	62.5495	3.34464e-39	18.8794	1.57056e-40	18.7968	6.91676e-63	22.1984	7.32502e-34	2.08202	7.69299	7.95238	27.6428	0.555556	1	1.33333	1.33333	0.666667	0.444444	1	3	0
88	Pierzaste białe obłoki są wysoko na {niebie|nebi, nebe, v nebi, na obloze, obloze, obloha}.	nadýchané bílé obláčky jsou vysoko na nebi . </s> <s>	pernaté bílé oblaky jsou vysoko na nebi . </s> <s>	pierzaste białe obłoki są wysoko na niebie . </s> <s>	pierzaste biale obloki sa wysoko na niebie . </s> <s>	4	0.933333	2.11425e-106	29.6832	2.06656e-32	3.49824	3.02229e-36	3.52597	1.33511e-78	17.7945	1.6742e-32	3.70612	7.36173e-36	1.05819	4.44294e-64	20.1928	1.47006e-28	5.72688	0.647437	1.35903	19.2527	0.387879	0.4	0.7	0.927273	0.35	0.309091	1	1	0
89	Po jedzeniu umył ręce {mydłem|mýdlem, mýdlo, mejdlem, mejdlo}.	po jídle si umyl ruce mýdlem . </s> <s>	po jídle umyl ruce mýdlem . </s> <s>	po jedzeniu umył ręce mydłem . </s> <s>	po jedzeniu umyl rece mydlem . </s> <s>	3	1	6.56737e-72	25.676	4.82427e-29	9.39158	8.99814e-30	11.5539	3.77381e-73	50.193	3.59758e-28	9.51567	1.95125e-28	6.94183	6.95206e-48	19.0171	7.7261e-19	1.64594	4.50409	2.68384	17.3811	0.175	0	0.25	0.25	0.125	0.0833333	0	0	0
90	Po każdym jedzeniu dobrze jest umyć {zęby|zuby}.	po každém jídle je dobré si vyčistit zuby . </s> <s>	po každým jídle dobře jest umýt zuby . </s> <s>	po każdym jedzeniu dobrze jest umyć zęby . </s> <s>	po každym jedzeniu dobrze jest umyč zeby . </s> <s>	3	0.741935	1.76736e-76	10.7724	2.29265e-26	2.99505	1.38585e-28	5.31223	2.48237e-76	16.649	1.13294e-37	6.7301	1.63307e-40	7.69385	3.24203e-62	16.576	2.33938e-34	3.12035	1.11356	3.03826	24.6203	0.196429	0.25	0.5	0.5	0.25	0.166667	0	0	0
91	Po kłótni Ann poszła do swojego pokoju i trzysnęła{drzwiami|dveře, dveřmi}.	po hádce ann šla do svého pokoje a třískla dveřmi . </s> <s>	po hádce ann zašla do svojeho pokoje a třísknula dveřmi . </s> <s>	po kłótni ann poszła do swojego pokoju i trzasnęła drzwiami . </s> <s>	po klótni ann poszla do swojego pokoju i trzasnela drzwiami . </s> <s>	1	0.666667	1.79253e-149	13.8978	8.07893e-38	0.911097	7.28448e-39	0.789097	2.05238e-176	14.3712	3.19383e-47	1.67692	5.77203e-46	1.93037	5.98417e-99	33.3371	8.21496e-61	42.2471	0.747896	4.81631	28.2162	0.288175	0.555556	0.905556	0.905556	0.452778	0.301852	0	1	0
92	Po rozbiciu się okrętu marynarzowi urosła długa {broda|vousy, vous}.	po ztroskotání lodě námořníkovi narostly dlouhé vousy . </s> <s>	po rozbití se lodě námořníkovi narostla dlouhá vousy . </s> <s>	po rozbiciu się okrętu marynarzowi urosła długa broda . </s> <s>	po rozbiciu sie okretu marynarzowi urosla dluga broda . </s> <s>	7	0.0625	3.64517e-128	55.975	5.17477e-43	6.88431	1.49204e-40	4.40684	6.02329e-151	69.6085	2.44142e-49	10.0302	1.33282e-51	11.8524	3.13292e-86	13.252	2.09976e-46	3.00715	2.177	7.06359	33.976	0.557292	1	1.33333	1.70833	0.666667	0.569444	1	3	1
93	Po tym, jak bawił się cały dzień na słońcu, jego twarz była okropnie {spalona|spálená, opálená}.	poté co si celý den hrál na slunci , byla jeho tvář hodně spálená . </s> <s>	po tom , jak bavil se celý den na slunci , jeho tvář byla hrozně spálená . </s> <s>	po tym , jak bawił się cały dzień na słońcu , jego twarz była okropnie spalona . </s> <s>	po tym , jak bawil sie caly dzieň na sloňcu , jego twarz byla okropnie spalona . </s> <s>	5	0.933333	4.99563e-202	56.997	6.46919e-41	8.44742	6.25713e-42	8.80178	6.20162e-167	43.4612	2.28986e-55	11.1249	3.67893e-54	7.52264	1.13791e-110	19.6099	1.81858e-69	2.22794	5.82099	6.90393	35.9733	0.263776	0.142857	1.14286	1.14286	0.571429	0.380952	0	1	0
94	Po tym, jak wdychała dym z ognia, potrzebowała świeżego {powietrza|povětří, ovzduší, vzduch}.	poté co se nadýchala dýmu z ohně , potřebovala čerstvý vzduch . </s> <s>	po tom , jak vdechla dým z ohně , potřebovala svěžího povětří . </s> <s>	po tym , jak wdychała dym z ognia , potrzebowała świeżego powietrza . </s> <s>	po tym , jak wdychala dym z ognia , potrzebowala swiežego powietrza . </s> <s>	5	0.766667	1.51029e-142	9.85014	1.37012e-35	0.955804	1.85608e-35	0.173474	9.6154e-187	64.648	4.92814e-47	9.47936	9.66209e-47	10.4375	5.58211e-102	28.2748	3.00748e-67	162.992	0.74036	2.56792	27.3784	0.175463	0.333333	0.645833	0.729167	0.322917	0.243056	0	0	0
95	Po wyjściu z samochodu, zamknęła {drzwi|dveře}.	když vystoupila z auta , zamkla dveře . </s> <s>	po východu z auta , zamknula dveře . </s> <s>	po wyjściu z samochodu , zamknęła drzwi . </s> <s>	po wyjsciu z samochodu , zamknela drzwi . </s> <s>	2	0.935484	7.66796e-92	8.8284	5.63867e-25	0.59015	2.86303e-25	0.695936	4.64754e-105	11.378	1.70049e-34	3.27432	1.33686e-35	1.72102	3.18683e-64	26.9731	1.1131e-39	38.758	0.823117	0.701241	13.8195	0.430556	0.833333	0.958333	1.95833	0.479167	0.652778	0	1	0
96	Po zagrabieniu ogrodu Pat wskoczyła w górę {liści|listí, listů}.	poté co shrabala zahradu , pat skočila do hromady listí . </s> <s>	po shrábnutí zahrady pat skočila v horu listí . </s> <s>	po zagrabieniu ogrodu pat wskoczyła w górę liści . </s> <s>	po zagrabieniu ogrodu pat wskoczyla w góre lisci . </s> <s>	6	0.266667	5.18643e-129	12.1903	1.37202e-45	9.01804	3.76805e-44	8.34301	3.92821e-142	21.4675	1.64105e-49	12.4792	3.98912e-50	13.2363	6.21223e-75	14.8506	1.64866e-31	1.78	5.53584	5.79768	35.6418	0.307341	0.3	0.8	0.8	0.4	0.266667	1	0	0
97	Pod prysznicem umył się {mydłem|mýdlem, mýdlo, mejdlem, mejdlo}.	pod sprchou se umyl mýdlem . </s> <s>	pod sprchou umyl se mýdlem . </s> <s>	pod prysznicem umył się mydłem . </s> <s>	pod prysznicem umyl sie mydlem . </s> <s>	2	1	4.50748e-76	29.503	3.50739e-27	10.8939	9.38056e-28	10.0538	6.1359e-99	59.0402	7.38662e-28	7.28097	1.86155e-30	5.73772	4.52487e-51	19.0279	4.82366e-24	1.8926	5.18955	6.28997	18.9006	0.3	0	0.5	0.5	0.25	0.166667	0	1	0
98	Podczas kierowania samochodem powinnaś trzymać wzrok na {drodze|silnici, cestu, cestě}.	během řízení auta se máš dívat na silnici . </s> <s>	během řízení autem povinná jsi držet zrak na silnici . </s> <s>	podczas kierowania samochodem powinna ś trzymać wzrok na drodze . </s>	podczas kierowania samochodem powinna s trzymač wzrok na drodze . </s>	5	0.2	5.23821e-86	23.1758	4.5138e-39	10.7323	1.94759e-40	11.0421	6.64053e-99	32.1966	7.21027e-51	5.10976	1.59743e-47	4.45934	9.09597e-97	8.66989	4.67037e-57	0.785171	3.18135	2.69533	36.1433	0.673333	1	1	1.4	0.5	0.466667	1	5	0
99	Podczas świąt lepiej niż dostawać jest {dawać|dávat, darovat, dávat dárky, rozdávat}.	o svátcích je lepší dávat než dostávat . </s> <s>	během svátků lépe než dostávat jest dávat . </s> <s>	podczas świąt lepiej niż dostawać jest dawać . </s> <s>	podczas swiat lepiej niž dostawač jest dawač . </s> <s>	6	0.8	6.29162e-73	14.648	3.01991e-35	8.33393	2.60936e-37	8.24007	1.54998e-74	13.8325	1.87936e-38	10.0664	8.28086e-40	10.0371	2.36936e-79	21.3092	9.08024e-43	2.58604	4.72578	4.50144	26.2788	0.366156	0.2	0.2	0.325	0.1	0.108333	0	1	0
100	Pojechałbym, ale w moim aucie nie ma {paliwa|palivo, nafta, benzín, paliva, nafty, benzínu}.	jel bych , ale došel mi benzín . </s> <s>	jel by jsem , ale v mém autě ne má paliva . </s> <s>	pojechał by m , ale w moim aucie nie ma paliwa . </s> <s>	pojechal by m , ale w moim aucie nie ma paliwa . </s> <s>	7	0.90625	1.4688e-131	20.4547	6.78532e-35	5.63142	2.7455e-34	6.17033	2.32636e-139	55.4653	1.82726e-43	14.4686	1.5134e-46	12.9243	2.56296e-69	18.9459	9.33515e-36	3.07049	3.94034	6.71851	21.1351	0.289815	0	0	0.333333	0	0.111111	0	0	0
101	Poluźnił krawat na swojej {szyi|krku, krk, šíji, šyji, šije}.	upravil si na svém krku kravatu . </s> <s>	upravil kravatu na svej šíji . </s> <s>	poluźnił krawat na swojej szyi . </s> <s>	polužnil krawat na swojej szyi . </s> <s>	1	0.5	1.72976e-70	13.6309	6.30211e-28	2.6541	1.89559e-28	2.63701	2.92442e-94	38.2219	3.39153e-33	11.2853	3.11857e-38	17.4432	1.32575e-59	19.8193	6.99388e-32	7.5158	1.98122	5.95799	15.5777	0.415238	0.6	0.933333	0.933333	0.466667	0.311111	0	1	0
102	Ponieważ błyskało, nie mogła iść na basen {pływać|plavat, koupat se}.	protože se blýskalo , nemohla jít plavat do bazénu . </s> <s>	poněvadž blýskalo , ne mohla jít na bazén plavat . </s> <s>	ponieważ błyskało , nie mogła iść na basen pływać . </s> <s>	poniewaž blyskalo , nie mogla isč na basen plywač . </s> <s>	4	0.833333	8.44518e-100	36.6279	3.37107e-38	12.0862	4.72008e-38	11.8423	2.4769e-155	27.1912	2.72776e-45	6.87127	1.03396e-47	8.90501	2.82128e-82	30.194	5.9772e-45	2.54966	5.73787	4.2248	16.8368	0.302778	0.333333	0.533333	0.533333	0.266667	0.177778	1	0	0
103	Ponieważ jazda nocą zmniejsza widoczność, lepiej włączyć {światła|světlo, rozsvítit, světla}.	protože je v noci snížená viditelnost , je nutné si při jízdě zapnout světla . </s> <s>	poněvadž jízda nocí zmenší viditelnost , lépe zapnout světla . </s> <s>	ponieważ jazda nocą zmniejsza widoczność , lepiej włączyć światła . </s> <s>	poniewaž jazda noca zmniejsza widocznosč , lepiej wlaczyč swiatla . </s> <s>	4	0.833333	2.45685e-89	16.4825	1.78671e-36	2.66316	5.09956e-35	2.69973	4.53302e-123	17.3267	1.09554e-46	2.79346	1.15924e-50	3.25726	4.60382e-110	21.7076	9.02786e-76	8.04064	2.03132	1.95397	28.9396	0.441171	0.357143	1.35714	1.69048	0.678571	0.563492	0	1	0
104	Poszła do fryzjera, żeby ufarbować {włosy|vlasy}.	zašla ke kadeřníkovi , aby si nechala obarvit vlasy . </s> <s>	zašla do kadeřníka , žeby obarvit vlasy . </s> <s>	poszła do fryzjera , żeby ufarbować włosy . </s> <s>	poszla do fryzjera , žeby ufarbowač wlosy . </s> <s>	4	0.933333	1.88177e-110	13.7633	1.65458e-26	1.1979	6.2691e-25	0.793533	9.91554e-133	13.7852	4.15039e-35	1.42851	1.07471e-37	1.37566	1.74176e-70	19.344	2.77833e-46	24.377	4.41236	0.797003	20.6455	0.422222	0.2	0.866667	0.866667	0.433333	0.288889	0	1	0
105	Poszła do piekarnipobochen{chleba|chléb, chleba}.	zašla do pekárny pro bochník chleba . </s> <s>	zašla do pekárny po bochník chleba . </s> <s>	poszła do piekarni po bochen chleba . </s> <s>	poszla do piekarni po bochen chleba . </s> <s>	1	1	1.98304e-83	13.7296	1.61201e-25	0.520313	7.4544e-28	0.275668	3.04261e-120	14.7656	6.94029e-33	0.640535	3.51469e-33	0.37516	2.28803e-52	18.3017	3.06937e-25	66.3901	0.231023	0.46322	19.3844	0.203373	0	0.428571	0.428571	0.214286	0.142857	0	0	0
106	Potrzebowałbyś płaszcza przeciwdeszczowego, żebyś nie był {mokry|zmoknout, zmokli, zmokl, zmokla, nezmoknout, nezmokla, nezmok, nezmokl, mokrý}.	potřeboval bys pláštěnku , abys nebyl mokrý . </s> <s>	potřeboval by jsi pláště proti dešťového , že by jsi ne byl mokrý . </s> <s>	potrzebował byś płaszcza przeciwdeszczowego , że byś nie był mokry . </s> <s>	potrzebowal bys plaszcza przeciwdeszczowego , že bys nie byl mokry . </s> <s>	2	1	1.04201e-125	53.9131	2.33616e-37	8.70793	2.4796e-40	9.41393	2.0145e-188	100.442	1.86496e-58	9.4912	3.83262e-59	7.5331	1.01034e-93	15.4176	4.07463e-54	1.63774	3.96057	4.33609	35.9587	0.251033	0	0	0.333333	0	0.111111	0	0	0
107	Przerzucił stronę swojej ulubionej {książki|knížky, knížka, kniha, knihy}.	otočil stránku své oblíbené knihy . </s> <s>	převrátil stranu svojí oblíbené knížky . </s> <s>	przerzucił stronę swojej ulubionej książki. </s> <s>	przerzucil strone swojej ulubionej ksiažki. </s> <s>	7	0.5625	3.71544e-59	28.8643	3.494e-35	16.5616	1.76764e-34	16.2751	6.08672e-81	28.3106	1.2826e-31	7.04333	5.91524e-33	6.70154	8.39212e-80	23.3651	4.74764e-46	1.43563	1.98734	2.43281	19.5288	0.510476	0.285714	0.885714	1.21905	0.442857	0.406349	0	1	0
108	Przy kolacji pokroił swoje jedzenie {nożem|nožem, nůž}.	při večeři své jídlo krájel nožem . </s> <s>	při večeři překrojil svoje jídlo nožem . </s> <s>	przy kolacji pokroił swoje jedzenie nożem . </s> <s>	przy kolacji pokroil swoje jedzenie nožem . </s> <s>	5	1	3.30272e-102	52.176	3.72349e-34	11.7236	2.18564e-35	10.1937	8.31524e-86	13.9963	1.3008e-37	9.94128	1.48869e-36	5.70965	4.42969e-68	12.8636	2.02672e-33	1.26193	4.02359	5.29046	23.165	0.409722	0	0.75	0.75	0.375	0.25	0	1	0
109	Przyniósł swoją przynętę nad jezioro, żeby złowić {rybę|ryby, rybu}.	přinesl si sebou návnadu k jezeru , aby mohl ulovit rybu . </s> <s>	přinesl svojí návnadu nad jezero , žeby ulovit rybu . </s> <s>	przyniósł swoją przynętę nad jezioro , żeby złowić rybę . </s> <s>	przyniósl swoja przynete nad jezioro , žeby zlowič rybe . </s> <s>	3	0.774194	1.2841e-105	31.8939	5.19891e-37	4.53315	1.11588e-37	4.03362	3.18018e-138	52.7258	7.42037e-50	4.0096	1.75038e-49	4.33316	1.18494e-93	16.5695	1.06189e-56	4.10785	1.73028	2.02534	30.941	0.305258	0.25	0.678571	0.678571	0.339286	0.22619	0	0	0
110	Ray upadł i obdarł sobie {kolana|kolena, koleno}.	ray upadl a odřel si kolena . </s> <s>	ray upadl i odřel sobě kolena . </s> <s>	ray upadł i obdarł sobie kolana . </s> <s>	ray upadl i obdarl sobie kolana . </s> <s>	5	1	3.73091e-71	15.8646	1.8328e-35	10.106	7.2535e-37	9.03983	4.12912e-99	31.5392	1.26663e-40	6.74338	2.05573e-38	4.50566	1.76124e-49	18.4473	2.42812e-13	2.04067	3.73086	4.90686	24.0246	0.111111	0.166667	0.166667	0.666667	0.0833333	0.222222	0	0	0
111	Rok po śmierci matki Bill odwiedził jej {grób|hrob}.	rok po smrti matky navštívil bill její hrob . </s> <s>	rok po smrti matky bill navštívil její hrob . </s> <s>	rok po śmierci matki bill odwiedził jej grób . </s> <s>	rok po smierci matki bill odwiedzil jej grób . </s> <s>	2	0.967742	8.51737e-94	24.188	3.18633e-31	3.33676	1.74826e-35	5.00758	7.82943e-94	33.3306	2.37121e-36	8.05159	1.65368e-34	4.76963	1.52761e-76	22.7197	8.73793e-42	4.53706	3.83508	2.82679	25.5085	0.28125	0.25	0.5	1.5	0.25	0.5	0	1	0
112	Rycerz szykował się do walki i wyciągnął swój {miecz|meč}.	rytíř se chystal do války a tasil svůj meč . </s> <s>	rytíř připravoval se do války i vytáhnul svůj meč . </s> <s>	rycerz szykował się do walki i wyciągnął swój miecz . </s> <s>	rycerz szykowal sie do walki i wyciagnal swój miecz . </s> <s>	6	0.833333	5.62242e-122	50.6386	9.23494e-31	2.97819	7.13592e-29	2.02882	3.38078e-120	23.7833	9.14729e-43	5.23785	1.77757e-46	4.16093	4.81644e-92	18.4718	6.74957e-64	9.1047	2.40181	3.381	24.982	0.37037	0.5	0.75	1.25	0.375	0.416667	1	1	0
113	Sarah widziała zwierzęta z całego świata w {ZOO|zoo, zoologické zahradě, zoologická zahrada, zoologická}.	sarah se v zoo dívala na zvířata z celého světa . </s> <s>	sarah viděla zvířata z celého světa v zoo . </s> <s>	sarah widziała zwierzęta z całego świata w zoo . </s> <s>	sarah widziala zwierzeta z calego swiata w zoo . </s> <s>	5	1	2.83964e-114	28.215	1.23277e-35	5.85626	2.27873e-38	6.40102	1.41672e-118	29.9108	3.75532e-32	4.97753	2.06324e-33	3.95883	1.72796e-65	13.5234	7.58299e-28	2.1127	3.98983	4.05308	25.6079	0.189236	0	0	0.416667	0	0.138889	0	0	0
114	Sherry musiała czytać z ust, ponieważ była {głucha|hluchá}.	sherry musela odečítat z úst , protože byla hluchá . </s> <s>	sherry musela čítat z úst , poněvadž byla hluchá . </s> <s>	sherry musiała czytać z ust , ponieważ była głucha . </s> <s>	sherry musiala czytač z ust , poniewaž byla glucha . </s> <s>	1	1	6.04861e-101	31.0329	1.34152e-37	7.22	2.4788e-38	6.98946	5.44974e-135	35.5932	6.87691e-44	7.78953	1.63475e-48	8.6259	1.92455e-78	20.6016	7.76407e-41	2.94752	3.80425	4.4035	24.8955	0.145944	0.166667	0.166667	0.388889	0.0833333	0.12963	0	0	0
115	Siedzieli razem,nie mówiąc ani jednego{słowa|slovo, slova, slov}.	seděli spolu , nemluvíce ani slovo . </s> <s>	seděli spolu , ne mluvíc ani jednoho slova . </s> <s>	siedzieli razem , nie mówiąc ani jednego słowa . </s> <s>	siedzieli razem , nie mówiac ani jednego slowa . </s> <s>	1	1	1.40964e-81	16.011	3.21915e-26	1.55296	6.12941e-26	0.149429	7.21658e-117	33.4072	1.84186e-37	2.45097	8.27104e-39	6.00214	2.3796e-72	14.3421	3.88226e-47	95.9795	0.982206	3.64342	16.1508	0.35119	0	0.285714	0.285714	0.142857	0.0952381	0	1	0
116	Służąca starła kurz z książek na {regale|polici, police, poličce, polička, regál, v regálu, na regálu, regálu}.	služka setřela prach z knížek na polici . </s> <s>	služka setřela prach z knížek na polici . </s> <s>	służąca starła kurz z książek na regale . </s> <s>	služaca starla kurz z ksiažek na regale . </s> <s>	5	0.833333	7.54651e-92	33.5299	1.12359e-39	9.57114	4.44189e-36	8.47851	7.31147e-111	31.9111	6.27825e-38	10.0752	1.31918e-33	6.03302	2.37501e-62	15.5828	5.34684e-27	1.83791	2.35204	2.91103	25.2521	0.301871	0.166667	0.166667	0.452381	0.0833333	0.150794	1	1	0
117	Śmieci z ubiegłego tygodnia miały nieprzyjemny {zapach|pach, zápach, vůni}.	odpad z minulého týdne měl nepříjemný zápach . </s> <s>	smetí z uběhlého týdne měly nepříjemný zápach . </s> <s>	śmieci z ubiegłego tygodnia miały nieprzyjemny zapach . </s> <s>	smieci z ubieglego tygodnia mialy nieprzyjemny zapach . </s> <s>	7	1	1.2879e-62	18.1693	1.22687e-26	0.138938	2.7653e-28	0.543443	1.19561e-127	18.4707	2.59871e-36	2.4582	2.39452e-41	5.3386	1.53343e-83	17.4975	5.54526e-56	32.1975	1.77202	1.56178	23.6901	0.265476	0	0.208333	0.608333	0.104167	0.202778	0	0	0
118	Spodziewając się telefonu do Jeffa, czekała, że telefon {zadzwoni|zazvonil, bude zvonit, zazvoní, zazvonit}.	očekávala telefonát od jeffa , a proto čekala , kdy telefon zazvoní . </s> <s>	očekávaje se telefonu do jeffa , čekala , že telefon zazvoní . </s> <s>	spodziewając się telefonu do jeffa , czekała , że telefon zadzwoni . </s> <s>	spodziewajac sie telefonu do jeffa , czekala , že telefon zadzwoni . </s> <s>	2	0.967742	1.98027e-133	39.5155	6.85689e-44	4.2003	3.88584e-45	4.81829	2.5071e-151	58.6265	5.75925e-46	1.16945	1.01832e-44	2.59918	2.16214e-84	32.5871	5.56415e-40	6.7632	2.13995	2.36941	31.2119	0.204365	0.125	0.125	0.125	0.0625	0.0416667	0	1	0
119	Sportowiec lubi chodzić na podnoszenie ciężarów na {siłownię|posilovna, posilovně, tělocvična, tělocvičně, fitko, ve fitku, fitku, ve fitnesu, fitnesu}.	sportovec rád chodí do posilovny na vzpírání . </s> <s>	sportovec líbí chodit na zdvihání zátěže na posilovnu . </s> <s>	sportowiec lubi chodzić na podnoszenie ciężarów na siłownię . </s> <s>	sportowiec lubi chodzič na podnoszenie ciežarów na silownie . </s> <s>	2	0.580645	2.55677e-74	30.558	1.4746e-31	7.16865	6.24767e-30	3.56843	5.04813e-108	57.7451	3.86031e-45	8.30957	8.13342e-49	11.2538	2.36792e-88	28.069	3.79009e-59	7.86593	4.14686	5.57996	26.5196	0.358631	0.4	0.4	1.23333	0.2	0.411111	0	1	0
120	Student poszedł do biblioteki przeczytać {książkę|knížku, knížka, knihu, kniha}.	student si zašel do knihovny přečíst knížku . </s> <s>	student zašel do knihovny přečíst knížku . </s> <s>	student poszedł do biblioteki przeczytać książkę . </s> <s>	student poszedl do biblioteki przeczytač ksiažke . </s> <s>	5	0.933333	3.75696e-49	16.9295	2.62802e-26	2.51735	1.65877e-24	1.96906	1.71961e-87	24.0333	1.94736e-28	3.42477	4.30807e-28	4.55449	3.40004e-68	24.076	2.04974e-44	12.2272	2.09663	2.37519	21.2351	0.450216	0.714286	1.25974	1.98701	0.62987	0.662338	0	1	0
121	Sukces jest często po prostu kwestią ciężkiej {pracy|práce}.	úspěch je často jen otázkou tvrdé práce . </s> <s>	úspěch jest často po prostě otázka těžké práce . </s> <s>	sukces jest często po prostu kwestią ciężkiej pracy . </s> <s>	sukces jest czesto po prostu kwestia ciežkiej pracy . </s> <s>	4	0.5	1.08132e-61	9.28864	1.12496e-29	0.233615	3.33915e-30	0.450033	7.8759e-74	21.2886	3.63884e-47	2.71752	2.08641e-47	4.57816	5.47417e-75	17.8772	1.63939e-45	39.7241	0.602584	2.56789	22.6726	0.397396	0.2	0.7625	1.59583	0.38125	0.531944	0	1	0
122	Surfujący boją się, że zostaną ugryzieni przez {rekina|žraloka, žralok, žralokem}.	surfeři se bojí , že je kousne žralok . </s> <s>	surfující bojí se , že stanou kousnuti přes žraloka . </s> <s>	surfujący boją się , że zostaną ugryzieni przez rekina . </s> <s>	surfujacy boja sie , že zostana ugryzieni przez rekina . </s> <s>	5	0.1	2.31312e-141	50.939	5.78585e-34	7.67954	4.22478e-32	7.53549	5.13777e-159	55.6616	2.67571e-42	11.1072	1.83217e-48	11.2373	2.16949e-81	19.2801	5.13515e-50	2.55857	4.58139	7.39708	31.7227	0.446925	0.714286	1.21429	2.21429	0.607143	0.738095	0	1	0
123	Uderzywszy w górę lodową, statek zaczął {tonąć|se potápět, klesat, se topit, topit, topit se}.	loď najela na ledovec a začala se potápět . </s> <s>	udeřivší v horu ledovou , loď začal tonout . </s> <s>	uderzywszy w górę lodową , statek zaczął tonąć . </s> <s>	uderzywszy w góre lodowa , statek zaczal tonač . </s> <s>	1	0.3	2.04264e-103	34.7188	2.11603e-34	8.40483	3.3146e-31	7.57052	1.50568e-142	48.7801	2.26408e-49	13.6279	1.17041e-50	11.0461	1.8917e-76	21.7744	5.70717e-46	2.87621	0.552746	4.48547	22.0923	0.513988	0.5	0.833333	1.83333	0.416667	0.611111	1	1	0
124	Ukończyła naukę jako najlepsza w swojej {klasie|třídy, třída, třídě}.	ukončila studium jako nejlepší v své třídě . </s> <s>	ukončila učení jako nejlepší v svojí klase . </s> <s>	ukończyła naukę jako najlepsza w swojej klasie . </s> <s>	ukoňczyla nauke jako najlepsza w swojej klasie . </s> <s>	2	0.967742	1.31855e-76	16.9916	1.86834e-25	0.365515	1.59446e-24	0.84951	3.77865e-112	76.4868	3.42449e-42	18.4536	3.23966e-40	17.1688	1.33555e-77	17.8422	8.37624e-54	21.0029	2.13067	3.4804	23.5016	0.278912	0.166667	0.5	0.5	0.25	0.166667	0	0	0
125	Umyła brudne naczynia w {zlewozmywaku|dřezu, dřez, umývadlo, umyvadle, výlevce, výlevka}.	umyla špinavé nádobí v dřezu . </s> <s>	umyla špinavé nádobí v dřezu . </s> <s>	umyła brudne naczynia w zlewozmywaku . </s> <s>	umyla brudne naczynia w zlewozmywaku . </s> <s>	5	0.6	7.38384e-91	96.9067	1.54875e-28	10.5304	1.59073e-27	13.3533	2.81439e-84	52.923	1.40937e-26	6.98167	3.13727e-29	6.13622	1.40889e-65	52.9082	8.85689e-39	3.96219	6.60803	1.66141	21.5824	0.642857	1	1	1.5	0.5	0.5	0	3	0
126	Uszkodzenie opony zmusiło Katie do zatrzymania się na skraju {drogi|silnice, cesty, cesta, dráhy, dráha}.	poškozená pneumatika donutila katie zastavit na kraji silnice . </s> <s>	poškození pneumatiky donutilo katie do zastavení se na kraji silnice . </s> <s>	uszkodzenie opony zmusiło katie do zatrzymania się na skraju drogi . </s> <s>	uszkodzenie opony zmusilo katie do zatrzymania sie na skraju drogi . </s> <s>	4	0.0333333	1.46341e-104	17.1459	4.72604e-42	2.76664	9.40246e-39	2.51599	4.30453e-147	25.0883	2.55737e-51	1.60188	2.24084e-50	1.56997	1.6663e-95	14.4109	1.77219e-57	5.72772	1.57754	1.72716	37.9086	0.513528	1	1.33333	1.33333	0.666667	0.444444	1	4	0
127	W cichym kinie telefon Kima {zadzwonił|zvonil, zazvonil}.	kimovo telefon zazvonil v tichu kina . </s> <s>	v tichém kině telefon kima zazvonil . </s> <s>	w cichym kinie telefon kima zadzwonił . </s> <s>	w cichym kinie telefon kima zadzwonil . </s> <s>	3	1	2.37368e-103	43.4112	9.53453e-38	11.1603	5.21641e-36	8.14479	7.92086e-115	39.6776	8.72704e-39	9.2544	8.75893e-40	11.4388	8.36327e-62	37.5183	1.60326e-26	4.60642	4.95001	6.01635	28.4908	0.107407	0.111111	0.111111	0.111111	0.0555556	0.037037	0	0	0
128	W nocy stara kobieta zamknęła {drzwi|dveře}.	v noci stará paní zamkla dveře . </s> <s>	v noci stará žena zamknula dveře . </s> <s>	w nocy stara kobieta zamknęła drzwi . </s> <s>	w nocy stara kobieta zamknela drzwi . </s> <s>	2	0.387097	2.37785e-72	9.1135	9.18423e-26	0.921028	2.28315e-25	0.81464	1.27895e-98	11.8625	1.32023e-30	3.23733	4.9173e-31	1.54897	1.97272e-61	28.1697	8.64035e-37	34.5793	1.14064	0.864043	16.529	0.27877	0.833333	0.958333	1.67262	0.479167	0.55754	0	0	0
129	W pierwsze pole proszę wpisać swoje {imię|jméno}.	do prvního políčka prosím napište své jméno . </s> <s>	v první pole prosím vepsat svoje jméno . </s> <s>	w pierwsze pole proszę wpisać swoje imię . </s> <s>	w pierwsze pole prosze wpisač swoje imie . </s> <s>	4	0.7	3.39819e-54	12.1711	5.7365e-29	1.14701	9.20905e-28	0.8638	8.49153e-106	26.7641	8.87713e-36	0.544246	2.56882e-39	0.783514	2.43146e-76	16.3668	2.6403e-49	18.9475	2.53205	2.02372	22.2752	0.330782	0.833333	0.833333	1.2619	0.416667	0.420635	0	0	0
130	W pokoju było głośno, tak że musiałam krzyczeć, żeby być {usłyszana|slyšet, uslyšená}.	v pokoji bylo tak hlučno , že jsem musela křičet , aby mě bylo slyšet . </s> <s>	v pokoji bylo hlučno , tak že musela jsem křičet , žeby být slyšena . </s> <s>	w pokoju było głośno , tak że musiała m krzyczeć , żeby być usłyszana . </s> <s>	w pokoju bylo glosno , tak že musiala m krzyczeč , žeby byč uslyszana . </s> <s>	3	0.645161	7.1807e-143	34.2098	8.68399e-46	11.2159	1.64116e-47	9.75286	3.91046e-173	34.5312	2.90764e-52	12.2454	8.06926e-53	8.89475	2.32768e-97	32.1871	1.41831e-50	3.30028	5.58213	4.95662	30.0214	0.197421	0.333333	0.666667	0.666667	0.333333	0.222222	0	0	0
131	W pokoju było zimno, więc włączyli {ogrzewanie|topení, kamna}.	v pokoji byla zima , takže zapli topení . </s> <s>	v pokoji bylo zima , takže zapnuli topení . </s> <s>	w pokoju było zimno , więc włączyli ogrzewanie . </s> <s>	w pokoju bylo zimno , wiec wlaczyli ogrzewanie . </s> <s>	3	0.451613	2.46782e-80	12.8249	6.67239e-32	7.48161	1.10957e-30	5.86629	5.26993e-101	23.6263	1.82559e-32	2.5932	1.39386e-35	2.90371	7.79429e-72	35.9973	7.02459e-42	6.1363	5.56227	2.37021	19.4449	0.509524	1	2	3	1	1	1	3	0
132	W pomieszczeniu było ciemno, więc zapaliła {światło|rozsvítila, světlo}.	v místností bylo temno , takže rozsvítila . </s> <s>	v místností bylo temno , takže zapálila světlo . </s> <s>	w pomieszczeniu było ciemno , więc zapaliła światło . </s> <s>	w pomieszczeniu bylo ciemno , wiec zapalila swiatlo . </s> <s>	3	0.935484	6.96747e-92	18.1732	1.06299e-29	5.8063	1.56214e-29	4.74123	1.35237e-108	19.9201	3.15408e-37	6.72339	6.75487e-40	6.86143	1.12476e-77	21.696	7.20012e-49	4.57603	1.41356	5.22001	18.8191	0.343537	0.357143	0.357143	1.35714	0.178571	0.452381	0	1	0
133	W tanim piórze szybko zabrakło {atramentu|inkoust, tuš, barva, barvy, barvu, inkoustu}.	v laciném plnícím péru rychle došel inkoust . </s> <s>	v levném péru rychle došlo inkoustu . </s> <s>	w tanim piórze szybko zabrakło atramentu . </s> <s>	w tanim piórze szybko zabraklo atramentu . </s> <s>	2	0.0967742	3.20771e-101	73.1237	3.53532e-35	12.0689	1.75908e-34	10.6744	2.27037e-124	76.9274	7.57859e-37	17.5239	8.31002e-41	17.2329	9.46247e-71	26.751	5.37921e-37	2.50609	5.62575	7.88611	28.0532	0.777778	1	2	3	1	1	0	4	0
134	W Walentynki kobieta dostała jedną czerwoną {różę|růži, růže}.	na valentýna žena dostala jednu červenou růži . </s> <s>	v valentýna žena dostala jednu červenou růži . </s> <s>	w walentynki kobieta dostała jedną czerwoną różę . </s> <s>	w walentynki kobieta dostala jedna czerwona róže . </s> <s>	4	1	2.57488e-97	42.2392	5.3274e-33	5.8046	2.59189e-30	3.37107	1.36721e-102	25.5355	5.54676e-39	8.60459	9.92563e-39	5.59872	9.93614e-60	17.3222	3.83355e-30	5.1385	2.28055	1.86276	24.7714	0.302041	0.5	1	1.2	0.5	0.4	0	1	0
135	Większość kotów bardzo dobrze widzi {nocą|noci, noc, v noci}.	většina koček v noci velmi dobře vidí . </s> <s>	většina koček velmi dobře vidí nocí . </s> <s>	większość kotów bardzo dobrze widzi nocą . </s> <s>	wiekszosč kotów bardzo dobrze widzi noca . </s> <s>	4	0.966667	8.63985e-64	20.5846	1.06805e-28	9.86243	3.91705e-29	9.36611	3.08366e-73	21.8686	9.48363e-33	16.2654	1.05192e-35	17.8234	9.06939e-71	19.2009	2.31536e-42	2.05004	4.87602	6.3507	22.2778	0.525	0.25	0.45	0.7	0.225	0.233333	0	1	0
136	Wiosna była Jo ulubioną porą {roku|roku, rok}.	jaro byla jo oblíbeným ročním obdobím . </s> <s>	jaro byla jo oblíbená doba roku . </s> <s>	wiosna była jo ulubioną porą roku . </s> <s>	wiosna byla jo ulubiona pora roku . </s> <s>	3	1	8.29182e-89	12.3375	2.93795e-35	2.95482	3.26452e-32	0.475099	3.85219e-74	17.1854	7.09771e-36	7.94527	1.08189e-35	7.86201	1.26355e-53	14.5468	3.87056e-22	30.6184	1.26563	3.67816	21.8001	0.435185	0	1	1.61111	0.5	0.537037	0	2	0
137	Włączył kanał 13, żeby obejrzeć codzienne {wiadomości|zprávy, noviny}.	pustil si kanál 13 , aby se podíval na denní zprávy . </s> <s>	zapnul kanál 13 , žeby vidět denní zprávy . </s> <s>	włączył kanał 13 , żeby obejrzeć codzienne wiadomości . </s> <s>	wlaczyl kanal 13 , žeby obejrzeč codzienne wiadomosci . </s> <s>	3	0.0322581	5.5853e-66	12.05	9.94907e-35	4.47515	1.45381e-32	3.49575	2.88645e-98	20.6846	6.28644e-45	8.09136	3.56443e-45	2.14111	8.31834e-85	27.1457	5.72176e-53	7.76536	4.28032	2.74372	25.7284	0.592593	1	1.55556	2.55556	0.777778	0.851852	1	3	0
138	Woda i światło słoneczne pomagają roślinom {rosnąć|růst, rost}.	voda a sluneční světlo pomáhají rostlinám růst . </s> <s>	voda a světlo slunečné pomáhají rostlinám růst . </s> <s>	woda i światło słoneczne pomagają roślinom rosnąć . </s> <s>	woda i swiatlo sloneczne pomagaja roslinom rosnač . </s> <s>	2	0.903226	5.18425e-98	39.8685	2.20722e-28	8.21944	4.72377e-31	6.38031	7.65771e-106	21.0316	5.26723e-36	6.06539	3.17576e-41	5.89544	5.2218e-82	22.0408	1.10543e-51	3.45451	1.52819	2.87615	22.5863	0.251814	0.6	0.877778	1.12778	0.438889	0.375926	0	0	0
139	Wpłacił swój nowy czek z wynagrodzeniem do {banku|bance, v bance, banka, banky, u banky, do banky, banky}.	nechal si v bance proplatit svůj nový šek s výplatou . </s> <s>	zaplatil svůj nový šek s úhradou do banky . </s> <s>	wpłacił swój nowy czek z wynagrodzeniem do banku . </s> <s>	wplacil swój nowy czek z wynagrodzeniem do banku . </s> <s>	3	1	3.29441e-84	22.9868	3.24724e-34	6.02462	1.83926e-34	2.91731	5.24168e-138	48.203	6.53074e-38	7.43869	5.23924e-38	5.15176	2.31864e-83	12.4814	1.26064e-49	4.27838	3.16348	3.50633	28.9474	0.397768	0.2	0.2	1.05714	0.1	0.352381	1	0	0
140	Wspaniała kelnerka otrzymała znakomity {napiwek|dýško, spropitné, spropitný}.	šikovná servírka dostala vysoké spropitné . </s> <s>	skvělá kelnerka dostala znamenitý spropitné . </s> <s>	wspaniała kelnerka otrzymała znakomity napiwek . </s> <s>	wspaniala kelnerka otrzymala znakomity napiwek . </s> <s>	4	0.166667	1.0834e-91	24.1379	1.07314e-33	12.6115	8.38036e-33	11.4298	1.97904e-112	82.337	8.16992e-47	16.829	3.43867e-44	12.867	3.24447e-71	23.3602	3.87152e-39	2.04379	5.36979	6.43635	25.776	0.54	0.7	1.03333	2.03333	0.516667	0.677778	0	2	1
141	Wyjście było oznakowane dużym {napisem|nápis, nápisem}.	východ byl označen velkým nápisem . </s> <s>	východ bylo označené velkým nápisem . </s> <s>	wyjście było oznakowane dużym napisem . </s> <s>	wyjscie bylo oznakowane dužym napisem . </s> <s>	6	1	2.23399e-54	32.9165	9.48426e-26	3.07473	9.52292e-28	4.45458	1.61147e-68	24.1055	3.77972e-26	1.33112	1.686e-30	1.62769	2.86203e-63	19.3527	3.00541e-36	4.34446	3.65001	2.05722	22.1854	0.413333	0	1	1.4	0.5	0.466667	0	1	0
142	Wykład trwa około {godziny|hodinu, hodina, hodiny}.	přednáška trvá asi hodinu . </s> <s>	přednáška trvá okolo hodiny . </s> <s>	wykład trwa około godziny . </s> <s>	wyklad trwa okolo godziny . </s> <s>	6	1	2.62999e-38	16.2509	4.11468e-21	3.30647	1.16379e-19	3.40206	2.84932e-43	15.4934	1.10329e-24	3.52127	1.64901e-27	4.40363	1.291e-44	22.3482	1.10931e-25	6.56902	1.66283	1.95227	14.706	0.293651	0.285714	0.285714	0.285714	0.142857	0.0952381	0	0	0
143	Wysłał list bez {znaczka|známky, známka}.	poslal dopis bez známky . </s> <s>	vyslal dopis bez známky . </s> <s>	wysłał list bez znaczka . </s> <s>	wyslal list bez znaczka . </s> <s>	2	0.709677	6.01476e-45	34.8196	8.78801e-25	9.24859	1.69608e-25	11.3034	2.39642e-66	48.0835	2.44825e-28	9.11036	6.56623e-28	6.3677	3.09246e-41	27.4856	1.8233e-16	2.43163	4.66604	1.80196	14.496	0.357143	0.428571	0.428571	1.42857	0.214286	0.47619	2	1	0
144	Wyszła za mąż tylko dla pieniędzy a nie z {miłości|lásky, láska}.	vdala se jen kvůli penězům a ne z lásky . </s> <s>	vyšla za muž jen dle peníze a ne z lásky . </s> <s>	wyszła za mąż tylko dla pieniędzy a nie z miłości . </s> <s>	wyszla za maž tylko dla pieniedzy a nie z milosci . </s> <s>	5	0.166667	4.57114e-98	29.245	1.31512e-30	4.54714	7.93342e-30	4.06061	2.07938e-133	48.0008	1.78948e-46	4.7026	1.12826e-45	4.93636	4.8535e-78	17.6159	6.11779e-49	4.33825	2.16964	2.02106	19.8823	0.377778	1	1	1.33333	0.5	0.444444	1	2	0
145	Zapłacili za swoje dania, ale zapomnieli zostawić {napiwku|spropitné, dýško}.	zaplatili svá jídla , ale zapomněli dát spropitné . </s> <s>	zaplatili za svoje jídla , ale zapomněli zanechat spropitné . </s> <s>	zapłacili za swoje dania , ale zapomnieli zostawić napiwku . </s> <s>	zaplacili za swoje dania , ale zapomnieli zostawič napiwku . </s> <s>	1	0.1	9.85685e-109	34.8761	8.02026e-37	15.2026	2.65993e-36	14.5312	3.70127e-174	96.001	5.47553e-45	9.68854	3.74882e-43	10.0399	1.90146e-85	26.8711	7.14853e-50	1.8492	3.99179	4.29943	28.1232	0.407407	0.777778	1.77778	2.55556	0.888889	0.851852	0	2	1
146	Zauważyłam, że nie mam parasola, gdy zaczęło {padać|pršet, dštít}.	všimla jsem si , že nemám deštník , až když začalo pršet . </s> <s>	všimla jsem , že ne mam deštník , kdy začalo pršet . </s> <s>	zauważyła m , że nie mam parasola , gdy zaczęło padać . </s>	zauwažyla m , že nie mam parasola , gdy zaczelo padač . </s>	6	0.966667	1.637e-139	22.4876	5.61097e-45	6.72001	1.72857e-41	7.55512	1.00663e-131	23.6242	1.84007e-45	0.92961	5.35478e-47	1.14329	1.76196e-77	5.95674	1.01932e-36	0.788437	0.920723	1.45506	19.3765	0.530423	1	1.35714	1.69048	0.678571	0.563492	0	3	0
147	Że był wściekły, rozpoznała potoniejego {głosu|hlas, hlasu}.	že byl vzteklý , poznala podle tónu jeho hlasu . </s> <s>	že byl vzteklý , rozpoznala po tónu jeho hlasu . </s> <s>	że był wściekły , rozpoznała po tonie jego głosu . </s> <s>	že byl wsciekly , rozpoznala po tonie jego glosu . </s> <s>	1	0.933333	2.03691e-88	17.4333	1.42632e-38	10.0195	3.67845e-39	7.12275	1.89074e-156	40.4693	4.39712e-38	0.820108	2.24032e-37	0.398699	1.63169e-69	18.23	4.4358e-31	2.55941	0.376655	0.223769	26.762	0.158333	0.4	0.65	1.05	0.325	0.35	0	0	0
148	Zimna woda na dworze oznaczała, że nadszedł czas, aby włączyć {ogrzewanie|topení, kamna}.	studená voda na dvoře byla znamením toho , že nadešel čas začít topit . </s> <s>	studená voda na dvoře znamenala , že nadešel čas , aby zapnout topení . </s> <s>	zimna woda na dworze oznaczała , że nadszedł czas , aby włączyć ogrzewanie . </s> <s>	zimna woda na dworze oznaczala , že nadszedl czas , aby wlaczyč ogrzewanie . </s> <s>	4	0.266667	4.51344e-143	16.9802	1.45946e-34	4.37925	3.20242e-36	7.64405	3.34129e-156	27.1201	3.75239e-41	3.79423	1.29776e-47	2.21036	8.48141e-108	36.9388	2.64843e-72	4.83236	2.36278	1.95734	26.8999	0.380339	1	2	2	1	0.666667	1	2	0
149	Zrobiła sobie kanapkę i frytki na {obiad|oběd, k obědu, obědu}.	k obědu si udělala sendvič s hranolky . </s> <s>	udělala sobě sendvič i hranolky na oběd . </s> <s>	zrobiła sobie kanapkę i frytki na obiad . </s> <s>	zrobila sobie kanapke i frytki na obiad . </s> <s>	7	1	2.35178e-69	28.9181	1.90945e-27	2.93477	5.2853e-26	3.32812	9.98431e-106	31.5648	4.04325e-37	5.79913	1.19793e-43	6.32896	1.65759e-65	23.4853	3.13622e-40	7.05662	1.18571	3.7415	19.5677	0.514286	0.4	0.4	1.4	0.2	0.466667	0	3	0
					Mean		0.683434	1.79324e-40	29.1323	4.01734e-23	5.58976	1.05402e-21	5.44328	1.91229e-45	38.9721	1.49759e-26	7.59301	3.02491e-29	6.93535	2.07638e-43	21.7743	1.66796e-15	11.2707	3.14257	3.85354	24.7448	0.351073	0.476552	0.784587	1.12348	0.392294	0.374494	0.322148	1.09396	0.0738255
					SD		0.324932	2.14737e-39	16.909	3.59366e-22	3.87855	1.00158e-20	3.90101	2.32641e-44	22.7344	1.24493e-25	4.33746	1.82543e-28	4.25087	2.52492e-42	7.32064	1.98257e-14	20.1696	1.76372	1.96365	5.91139	0.141155	0.34965	0.478298	0.652488	0.239149	0.217496	0.534306	1.09509	0.261487
					COV		0.47544	11.9748	0.580422	8.94538	0.693866	9.50252	0.716666	12.1655	0.58335	8.31293	0.571244	6.03467	0.612929	12.1602	0.336206	11.8862	1.78956	0.561235	0.509569	0.238894	0.402066	0.733708	0.609618	0.580773	0.609618	0.580773	1.65857	1.00103	3.54196
	Legend:
	Stimuli PL as presented in experiment	PL stimuli sentences as presented in the web-based cloze translation experiment. Note: Target words were always the sentence final words of the PL stimuli.
	CS good	Good Czech translations of the PL stimuli
	CS literal	Closest literal Czech translations (not necessarily grammatical) of the PL stimuli
	PL	Preprocessed versions of the PL stimuli sentences for scoring.
	PL + CS-char	Version of the PL sentences in which characters that do not exist in the Czech alphabet were replaced by certain Czech characters. The Czech characters are not necessarily the linguistically correct correspondences, but represent what Czech respondents assumed them to be.
	Group (experimental block)	Experimental block in which the sentences were presented. Sentences with the same number were presented in the same experimental block.
	Correct	Intelligibility of the target word
	Columns I to X:	Surprisal scores from context-aware LMs
	Labels of Columns I to X:
	1) Type of LM
	2) trained and scored on which language
	3) scores of sentence of target word
	4) Score as probability or surprisal
	Columns Y to AA	Surprisal scores from 3-gram LMs
	Columns AB to AJ	distance measures; Note that distance was measured as pronunciation-based orthographic distance. Unlike traditional Levenshtein distance, the pronunciation-based distance does not charge any costs for the alignment of characters whose pronunciation should be clear to the reader. In this case, no costs were charged for (PL:CS) i:y, y:i, ł:l, w:v, and ż:ž.
	green colums	The three best-performing context-aware LMs
	The PL stimuli sentences as presented in the experiment already appeared in the appendix of the preprint of Jágrová & Avgustinova (2019). There, the original English versions as published by Block & Baldwin (2010) are aligned with the PL stimuli: http://www.coli.uni-saarland.de/~tania/PL_sentences_resource.pdf
